# Supplementary material for: The Pseudomonas aeruginosa accessory genome elements influence virulence towards Caenorhabditis elegans
Source: Genome Biol. 2019 Dec 10;20:270. doi: 10.1186/s13059-019-1890-1 (PMC6902481; doi:10.1186/s13059-019-1890-1)
Supplement: Supplementary file 2 — Additional file 2: Table S1. Description and features of the experimentally studied collection of 52 P. aeruginosa strains. The 52 strains experimentally studied strains are listed, altogether with all the features derived from this study. [file 13059_2019_1890_MOESM2_ESM.xlsx]

## Sheet: Table S1. Features of the 52 strains
strain_name	Strain name
strain_code	Strain code
name_alias	Additional strain name ( for some strains only)
genomeID	Genome ID of the strain (From the PATRIC Database)
source	Source of strains, cataloged as clinical or environmental
n	Number of worms used in the virulence assay
events	Number of events documented in the virulence assay
median	Median survival of adults worms exposed to the respective strain (in days)
LCL95	Lower confidence interval for the median worm survival (in days)
UCL95	Upper confidence interval for the median worm survival (in days)
druantia	Indicates whether druantia system is present (1) or absent (0)
gabija	Indicates whether gabija system is present (1) or absent (0)
wadjet	Indicates whether wadjet system is present (1) or absent (0)
hachiman	Indicates whether hachiman system is present (1) or absent (0)
lamassu	Indicates whether lamassu system is present (1) or absent (0)
septu	Indicates whether septu system is present (1) or absent (0)
shedu	Indicates whether shedu system is present (1) or absent (0)
zorya	Indicates whether zorya system is present (1) or absent (0)
allsorek	Indicates the total count of novel systems
RMcount	Indicates the total count of restriction-modification (RM) systems
RMtype1	Indicates the total count of type I RM systems
RMtype2	Indicates the total count of type II RM systems
RMtype3	Indicates the total count of type III RM systems
RMtype4	Indicates the total count of type IV RM systems
CRISPR	Indicates whether CRISPR-Cas systems are present (1) or absent (0)
CRISPRcount	Indicates the total count of CRISPR-Cas systems
IF	Indicates whether type I-F CRISPR-Cas systems are present (1) or absent (0)
IE	Indicates whether type I-E CRISPR-Cas systems are present (1) or absent (0)
IC	Indicates whether type I-C CRISPR-Cas systems are present (1) or absent (0)
subtype	Indicates the combination of CRISPR-Cas systems present
antiCRISPRcount	Indicates the total count of anti-CRISPR genes
AntiCRISPR	Indicates whether anti-CRISPR genes are present (1) or absent (0)
CRISPRstatus	Indicates whether CRISPR-Cas is absent, or present (active or inactive). Strains with only type I-C system (a non-host CRISPR-Cas) system are indicated by *
CATactivity	Indicates whether CRISPR-Cas is absent_inactive or active. Strains with only type I-C system (a non-host CRISPR-Cas) system are indicated by *
selftarget	Indicates whether a spacer and its target are on the same genome, (* indicates incomplete alignment)
strain_name	strain_code	name_alias	genomeID	source	n	events	median	LCL95	UCL95	druantia	gabija	wadjet	hachiman	lamassu	septu	shedu	zorya	allsorek	RMcount	RMtype1	RMtype2	RMtype3	RMtype4	CRISPR	CRISPRcount	IF	IE	IC	subtype	antiCRISPRcount	AntiCRISPR	CRISPRstatus	CATactivity	selftarget
z2	X1	AZPAE14879	287.105	Clinical	74	54	3.35433	3.19675	3.53443	0	0	0	0	0	0	0	0	0	2	1	1	0	0	1	1	1	0	0	IF	0	Absent	active	active
z22	X10	AZPAE14926	287.101	Clinical	93	89	8.20982	7.78518	8.4727	0	0	0	0	0	0	0	0	0	7	0	7	0	0	1	1	1	0	0	IF	1	Present	inactive	inact_abs	yes
z21	X11	AZPAE14914	287.102	Clinical	80	74	6.32769	6.17968	6.82725	0	0	0	0	0	0	0	0	0	7	0	7	0	0	1	1	1	0	0	IF	1	Present	inactive	inact_abs	yes
z20	X12	AZPAE14895	287.104	Clinical	64	45	3.23461	2.96753	3.56104	0	0	0	0	0	0	0	0	0	0	0	0	0	0	1	2	1	1	0	IFIE	0	Absent	active	active
z19	X13	AZPAE14884	287.105	Clinical	164	135	3.47201	3.26429	3.63028	0	0	0	0	0	0	0	0	0	4	1	2	0	1	1	2	1	0	1	IFIC	0	Absent	active	active
z18	X14	AZPAE14876	287.106	Clinical	57	49	5.37772	5.03763	5.87723	0	0	0	0	0	0	0	0	0	1	0	1	0	0	1	2	1	0	1	IFIC	0	Absent	active	active
z28	X15	AZPAE15072	287.846	Clinical	91	87	8.26952	8.0618	8.57617	0	1	0	0	0	0	0	0	1	3	0	3	0	0	1	1	1	0	0	IF	0	Absent	active	active
z27	X16	AZPAE15040	287.878	Clinical	76	69	2.69056	2.43338	2.84883	0	0	0	0	0	0	0	0	0	3	0	3	0	0	1	1	1	0	0	IF	0	Absent	active	active
z26	X17	AZPAE15038	287.88	Clinical	87	62	2.5224	2.45316	2.69056	0	0	0	0	0	0	0	0	0	3	1	2	0	0	1	1	1	0	0	IF	1	Present	inactive	inact_abs
z7	X18	AZPAE15022	287.896	Clinical	97	89	10.4952	10.1885	10.6534	0	0	0	0	0	0	0	0	0	0	0	0	0	0	1	2	1	1	0	IFIE	0	Absent	active	active
z8	X19	AZPAE15025	287.893	Clinical	70	59	6.11692	5.69228	6.59212	0	2	1	0	0	0	1	0	4	3	1	2	0	0	1	1	1	0	0	IF	0	Absent	active	active
z3	X2	AZPAE14917	287.102	Clinical	73	51	2.4651	2.29626	2.70148	0	0	0	0	0	0	1	0	1	3	0	3	0	0	1	1	0	1	0	IE	0	Absent	active	active
z10	X20	AZPAE15033	287.885	Clinical	74	74	3.52147	3.45223	3.62039	0	0	0	0	0	0	0	0	0	3	0	3	0	0	1	1	1	0	0	IF	0	Absent	active	active	yes
z1	X21	AZPAE14819	287.111	Clinical	100	43	6.46103	6.11209	6.78746	0	1	0	0	0	0	0	0	1	5	1	3	1	0	1	1	0	0	1	IC	0	Absent	active*	active*
z11	X22	AZPAE15065	287.853	Clinical	175	163	9.43675	9.38729	9.53567	0	1	0	0	0	0	0	0	1	1	1	0	0	0	1	1	1	0	0	IF	0	Absent	active	active
z17	X23	AZPAE14832	287.11	Clinical	133	94	5.78158	5.65405	5.98351	0	1	2	0	0	0	1	1	5	5	1	2	1	1	1	1	0	1	0	IE	0	Absent	active	active
z15	X24	AZPAE14821	287.111	Clinical	46	33	6.65148	6.37395	7.18804	0	1	0	0	0	0	0	0	1	9	1	6	2	0	1	1	0	0	1	IC	0	Absent	active*	active*	yes*
z13	X25	AZPAE14505	287.118	Clinical	41	33	5.08014	4.91009	5.63279	0	0	1	0	0	0	0	0	1	8	3	4	1	0	1	2	1	1	0	IFIE	0	Absent	active	active
z12	X26	AZPAE14441	287.118	Clinical	75	61	9.11032	8.39812	9.34773	0	0	1	0	0	0	0	0	1	5	0	5	0	0	1	2	1	1	0	IFIE	2	Present	inactive	inact_abs	yes
pao1	X27		208964	Clinical	55	34	6.41937	6.03306	6.71527	0	0	0	0	0	0	0	0	0	1	1	0	0	0	0	0	0	0	0	0	0	Absent	absent	inact_abs
pa14	X28		208963	Clinical	55	39	2.285	2.15131	2.44437	0	1	1	0	0	0	1	0	3	1	0	1	0	0	1	1	1	0	0	IF	0	Absent	active	active
cig1	X29		1.1634e+06	Clinical	148	136	4.39739	4.3152	4.54534	0	0	1	0	0	0	0	0	1	5	1	3	0	1	0	0	0	0	0	0	0	Absent	absent	inact_abs
z5	X3	AZPAE14990	287.928	Clinical	115	88	4.81729	4.75794	5.16351	1	1	0	0	0	0	0	0	2	4	0	4	0	0	1	1	0	1	0	IE	3	Present	inactive	inact_abs	yes
be171	X30		1.16339e+06	Environmental	53	40	5.26081	5.06951	5.56902	0	1	0	0	0	0	1	0	2	1	1	0	0	0	0	0	0	0	0	0	0	Absent	absent	inact_abs
bei173	X31		1.16339e+06	Environmental	85	85	3.19504	3.06645	3.39288	0	0	1	0	0	0	1	1	3	9	3	4	0	2	0	0	0	0	0	0	0	Absent	absent	inact_abs
bei77	X32		1.16339e+06	Environmental	82	67	4.113	4.02798	4.28305	0	0	0	1	0	0	0	1	2	5	1	4	0	0	0	0	0	0	0	0	1	Present	absent	inact_abs
ci27	X33		1.1634e+06	Clinical	49	43	5.59117	5.00476	6.53146	0	1	1	0	0	0	1	0	3	2	0	1	1	0	1	1	1	0	0	IF	1	Present	inactive	inact_abs	yes
pak	X34		1.00971e+06	Clinical	42	30	9.39277	8.54347	10.7071	1	0	1	0	0	0	0	0	2	4	2	1	0	1	0	0	0	0	0	0	0	Absent	absent	inact_abs
atcc27853	X35		287.177	Clinical	91	89	10.05	9.54442	10.4948	0	0	0	0	0	0	0	0	0	7	1	5	1	0	0	0	0	0	0	0	2	Present	absent	inact_abs
s35004	X36		1.4025e+06	Clinical	221	208	5.53989	5.40838	5.74538	1	0	0	0	0	0	0	0	1	6	2	4	0	0	0	0	0	0	0	0	2	Present	absent	inact_abs
6077	X37		1.4025e+06	Clinical	62	43	3.82203	3.71518	4.18369	1	2	1	0	0	0	0	0	4	8	3	5	0	0	0	0	0	0	0	0	1	Present	absent	inact_abs
u2504	X38		1.4025e+06	Clinical	77	34	4.52374	3.75591	4.9863	1	1	0	0	0	0	0	0	2	7	1	6	0	0	0	0	0	0	0	0	0	Absent	absent	inact_abs
udl	X39		1.40249e+06	Clinical	87	74	7.24078	6.9737	7.6958	0	0	0	0	0	0	0	0	0	1	0	1	0	0	1	2	1	1	0	IFIE	0	Absent	active	active
z6	X4	AZPAE14996	287.922	Clinical	91	80	2.73013	2.63121	2.95764	0	0	0	0	0	0	0	0	0	2	0	2	0	0	1	2	1	0	1	IFIC	0	Absent	active	active
cf18	X40		1.40249e+06	Clinical	71	63	1.69149	1.64203	1.75084	0	1	0	0	0	0	0	0	1	1	1	0	0	0	1	1	1	0	0	IF	0	Absent	active	active
msh10	X41		1.40249e+06	Environmental	63	46	2.83894	2.63121	3.11591	0	0	0	0	1	0	0	0	1	3	0	3	0	0	1	1	1	0	0	IF	0	Absent	active	active
e2	X42		1.1634e+06	Environmental	90	66	5.84664	5.73563	6.17968	0	0	0	0	0	0	0	1	1	3	1	1	1	0	1	1	1	0	0	IF	3	Present	inactive	inact_abs	yes
p62	X43		1.40249e+06	Environmental	83	46	2.73013	2.51251	3.2445	0	0	0	0	0	0	0	0	0	1	1	0	0	0	1	1	0	1	0	IE	0	Absent	active	active
pa103	X44		1.08193e+06	Clinical	101	73	5.30975	5.03851	5.44126	0	0	0	0	0	0	0	0	0	2	0	2	0	0	0	0	0	0	0	0	2	Present	absent	inact_abs	yes
z32	X45	AZPAE14845	287.108	Clinical	94	87	3.13429	3.03319	3.29606	0	1	1	0	0	0	1	0	3	1	0	1	0	0	1	1	1	0	0	IF	0	Absent	active	active
z33	X46	AZPAE14861	287.107	Clinical	113	104	6.10323	5.74712	6.2516	0	0	0	0	0	0	0	0	0	5	1	3	0	1	0	0	0	0	0	0	2	Present	absent	inact_abs
z34	X47	AZPAE14956	287.977	Clinical	89	89	8.51314	8.3817	8.8569	0	0	1	0	0	0	1	0	2	7	1	6	0	0	0	0	0	0	0	0	2	Present	absent	inact_abs
z35	X48	AZPAE14981	287.953	Clinical	130	130	2.6692	2.55799	3.08374	0	0	0	0	0	0	0	0	0	2	0	2	0	0	0	0	0	0	0	0	0	Absent	absent	inact_abs
z36	X49	AZPAE15031	287.887	Clinical	65	63	6.07916	5.97288	6.30235	0	1	0	0	0	0	0	0	1	6	1	4	0	1	1	1	0	1	0	IE	3	Present	inactive	inact_abs	yes
z9	X5	AZPAE15026	287.892	Clinical	88	64	1.46166	1.35065	1.49866	0	0	0	0	0	1	0	0	1	2	0	2	0	0	1	1	0	1	0	IE	0	Absent	active	active	yes
z37	X50	AZPAE15064	287.854	Clinical	129	129	8.78613	8.52325	8.99845	0	1	0	0	0	0	0	0	1	5	1	4	0	0	0	0	0	0	0	0	0	Absent	absent	inact_abs
wc55	X51		1.33386e+06	Environmental	66	51	2.25467	2.15356	2.31533	1	0	0	0	0	0	0	0	1	5	1	2	1	1	1	2	1	1	0	IFIE	3	Present	inactive	inact_abs	yes
atcc33988	X52		287.841	Environmental	118	104	6.23854	6.0495	6.39471	1	0	1	0	0	0	0	0	2	3	1	2	0	0	1	1	0	0	1	IC	0	Absent	active*	active*
z4	X6	AZPAE14950	287.983	Clinical	85	50	5.03491	4.59968	5.91528	0	0	0	0	0	0	0	0	0	2	1	1	0	0	1	2	1	0	1	IFIC	0	Absent	active	active	yes*
z16	X7	AZPAE14822	287.111	Clinical	81	81	8.72546	8.46259	9.06923	0	1	0	0	0	0	0	0	1	6	1	4	1	0	1	1	0	0	1	IC	0	Absent	active*	active*
z14	X8	AZPAE14557	287.117	Clinical	144	136	3.90044	3.81542	4.14488	0	0	0	0	0	0	0	0	0	6	1	5	0	0	1	2	1	1	0	IFIE	3	Present	inactive	inact_abs	yes
z23	X9	AZPAE14971	287.963	Clinical	42	30	4.62754	4.46315	4.89878	0	0	0	0	0	0	0	0	0	2	0	2	0	0	1	1	1	0	0	IF	0	Absent	active	active
