# Supplementary material for: The Pseudomonas aeruginosa accessory genome elements influence virulence towards Caenorhabditis elegans
Source: Genome Biol. 2019 Dec 10;20:270. doi: 10.1186/s13059-019-1890-1 (PMC6902481; doi:10.1186/s13059-019-1890-1)
Supplement: Supplementary file 3 — Additional file 3: Table S2. Genes significantly associated with virulence. Description of the 79 genes that comprise the HVA and LVA sets. [file 13059_2019_1890_MOESM3_ESM.xlsx]

## Sheet: Table S2 Genes significantyl ass
Result	Running index of the result
Cluster index	The index of the original CD-HIT cluster
function	Gene function
PA14 gene	PA14 gene, if present in the cluster
PAO1 gene	PAO1 gene, if present in the cluster
Other	Present the first member in the cluster (based on CD-HIT order). Shown is the locus_tag, and old_locus_tag if available
know virulence gene	indicates whether the gene is known as virulence gene
crisprTarget	indicates whether the gene was identified as CRISPR target
numOfOrthologues	Number of orthologues genes present in the clusters (among the 52 strains)
numOfStrains	Number of strains represented in the cluster
MW1	Mann-Whitney p-value for association of gene presence with lower survival
MW2	Mann-Whitney p-value for association of gene presence with higher survival
LR	P-value based on linear regression
Slope	Slope of linear regression
log MW	log10 of the MW1 (for HVA), MW2 (for LVA), Minus indicates association with low virulence
log LR	log10 of the LR, minus indicates association with low virulence
mean SW	Average survival of the strains that have the gene
mean SWO	Average survival of the strains that do not have the gene
P-val logMW	P-value of the logMW score based on permutation test
P-val logLR	P-value of the logLR score based on permutation test
Terminal score	TreeWas score of the terminal test - measures the association bewteen genotype and phenotype, without relying on phylogentic tree.
Terminal pvalue	TreeWas terminal pvalue
Simultaneous score	TreeWas score of the simultaneous test - measures the degree of parallel change in the phenotype and genotype across branches of the phylogentic tree.
Simultaneous pvalue	Tree was simultaneous pvalue
Subsequent score	TreeWas subsequent score - measures the proportion of the tree in which the genotype and phenotype co-exist.
Subsequent pvalue	TreeWas subsequent pvalue
Next 52 columns correspond to presence/absence matrix of the genes in the 52 strains ordered from low survival to high
Result	Cluster index	function	PA14 gene	PAO1 gene	Other	know virulence gene	crisprTarget	numOfOrthologues	numOfStrains	MW1	MW2	LR	Slope	log MW	log LR	mean SW	mean SWO	P-val logMW	P-val logLR	Terminal score	Terminal pvalue	Simultaneous score	Simultaneous pvalue	Subsequent score	Subsequent pvalue	X5	X40	X51	X28	X2	X17	X48	X16	X4	X43	X41	X45	X31	X12	X1	X13	X20	X37	X8	X32	X29	X38	X9	X3
A. Correlated with high virulence (lower survival), HVA
1	14466	TetR family transcriptional regulator	PA14_RS15600;PA14_38380	PA2020;-	PA14_RS15600;PA14_38380	false	false	44	44	0.000221793	0.999798	0.000297111	-3.14603	3.65405	3.52708	4.78334	7.92938	0	0.0001	-0.290363	1.70488e-05	-1.10588	0.00323076	-21.401	0.000119342	1	1	1	1	1	1	1	1	1	1	1	1	1	1	1	1	1	1	1	1	1	1	1	1
2	6371	glycosyl transferase family 1	-	-	Q000_RS12415;Q000_01146	false	false	8	8	0.00112092	0.99897	0.00234201	-2.69599	2.95043	2.63041	2.98612	5.68211	0.0004	0.0002	-0.0464025	0.871503	-0.723211	0.0257608	7.37154	0.848086	1	1	1	0	0	0	0	0	0	0	1	0	0	1	0	1	0	0	1	0	0	0	0	0
3	8276	glycosyl transferase	-	-	Q000_RS12420;Q000_01148	false	false	8	8	0.00112092	0.99897	0.00234201	-2.69599	2.95043	2.63041	2.98612	5.68211	0.0004	0.0002	-0.0464025	0.871503	-0.723211	0.0257608	7.37154	0.848086	1	1	1	0	0	0	0	0	0	0	1	0	0	1	0	1	0	0	1	0	0	0	0	0
4	26680	hypothetical protein	-	-	Q000_RS0106105;-	false	false	8	8	0.00112092	0.99897	0.00234201	-2.69599	2.95043	2.63041	2.98612	5.68211	0.0004	0.0002	-0.0464025	0.871503	-0.723211	0.0257608	7.37154	0.848086	1	1	1	0	0	0	0	0	0	0	1	0	0	1	0	1	0	0	1	0	0	0	0	0
5	13286	transcriptional regulator	PA14_RS11230;PA14_27700	-	PA14_RS11230;PA14_27700	true	false	40	40	0.00136221	0.998732	0.00502212	-2.14314	2.86575	2.29911	4.77278	6.91592	0.0008	0.003	-0.253251	0.000409172	-0.0711449	0.659142	-20.2919	0.000826869	1	1	1	1	1	1	1	1	0	1	1	1	1	1	1	1	1	1	1	1	1	1	1	1
6	15454	DNA-directed RNA polymerase sigma-70 factor	PA14_RS11225;PA14_27690	-	PA14_RS11225;PA14_27690	false	false	40	40	0.00136221	0.998732	0.00502212	-2.14314	2.86575	2.29911	4.77278	6.91592	0.0008	0.003	-0.253251	0.000409172	-0.0711449	0.659142	-20.2919	0.000826869	1	1	1	1	1	1	1	1	0	1	1	1	1	1	1	1	1	1	1	1	1	1	1	1
7	16731	hypothetical protein	PA14_RS11195;PA14_27650	-	PA14_RS11195;PA14_27650	false	false	40	40	0.00136221	0.998732	0.00502212	-2.14314	2.86575	2.29911	4.77278	6.91592	0.0008	0.003	-0.253251	0.000409172	-0.0711449	0.659142	-20.2919	0.000826869	1	1	1	1	1	1	1	1	0	1	1	1	1	1	1	1	1	1	1	1	1	1	1	1
8	25707	hypothetical protein	PA14_RS11220;-	-	PA14_RS11220;-	false	false	40	40	0.00136221	0.998732	0.00502212	-2.14314	2.86575	2.29911	4.77278	6.91592	0.0008	0.003	-0.253251	0.000409172	-0.0711449	0.659142	-20.2919	0.000826869	1	1	1	1	1	1	1	1	0	1	1	1	1	1	1	1	1	1	1	1	1	1	1	1
9	15286	hypothetical protein	-	-	P998_RS21425;P998_03023	false	false	19	19	0.00146967	0.998619	0.0039203	-1.92363	2.83278	2.40668	4.04658	5.97021	0.0014	0.0019	-0.155128	0.265323	-0.651709	0.0361095	-5.10822	0.888807	0	1	1	0	1	1	1	1	1	0	0	0	1	1	1	0	1	0	1	1	0	0	1	0
10	8113	chain-length determining protein	-	-	Q000_RS12390;Q000_01136	false	false	7	7	0.00159316	0.99854	0.00388667	-2.71629	2.79774	2.41042	2.91671	5.633	0.0014	0.0006	-0.0250577	0.913631	-0.502066	0.0778365	7.77907	0.842741	1	1	1	0	0	0	0	0	0	0	1	0	0	1	0	0	0	0	1	0	0	0	0	0
11	22871	hypothetical protein	-	-	Q000_RS0106100;-	false	false	7	7	0.00159316	0.99854	0.00388667	-2.71629	2.79774	2.41042	2.91671	5.633	0.0014	0.0006	-0.0250577	0.913631	-0.502066	0.0778365	7.77907	0.842741	1	1	1	0	0	0	0	0	0	0	1	0	0	1	0	0	0	0	1	0	0	0	0	0
12	7707	ABC transporter permease	PA14_RS04095;PA14_10140	PA4161;-	PA14_RS04095;PA14_10140	false	false	48	48	0.0016616	0.998513	0.000314382	-4.24467	2.77947	3.50254	4.94083	9.1855	0.0006	0.0008	-0.266697	0.000179013	-1.37411	0.00065638	-19.1006	0.0229307	1	1	1	1	1	1	1	1	1	1	1	1	1	1	1	1	1	1	1	1	1	1	1	1
13	1499	hypothetical protein	PA14_RS11210;PA14_27675	-	PA14_RS11210;PA14_27675	false	false	39	39	0.00195935	0.998168	0.00715936	-2.00518	2.70789	2.14513	4.76605	6.77123	0.0012	0.0035	-0.245216	0.000826869	-0.144342	0.51762	-20.0342	0.00139801	1	1	1	1	1	1	1	1	0	1	1	1	1	1	1	1	1	1	1	1	1	1	1	1
14	14622	hypothetical protein	PA14_RS11215;PA14_27680	-	PA14_RS11215;PA14_27680	true	false	39	39	0.00195935	0.998168	0.00715936	-2.00518	2.70789	2.14513	4.76605	6.77123	0.0012	0.0035	-0.245216	0.000826869	-0.144342	0.51762	-20.0342	0.00139801	1	1	1	1	1	1	1	1	0	1	1	1	1	1	1	1	1	1	1	1	1	1	1	1
15	22295	R body protein RebB	PA14_RS11185;PA14_27630	-	PA14_RS11185;PA14_27630	false	false	77	39	0.00195935	0.998168	0.00715936	-2.00518	2.70789	2.14513	4.76605	6.77123	0.0012	0.0035	-0.245216	0.000826869	-0.144342	0.51762	-20.0342	0.00139801	2	2	2	2	2	2	2	2	0	2	2	2	2	2	2	2	2	2	2	2	1	2	2	2
16	25651	hypothetical protein	PA14_RS11200;PA14_27660	-	PA14_RS11200;PA14_27660	false	false	39	39	0.00195935	0.998168	0.00715936	-2.00518	2.70789	2.14513	4.76605	6.77123	0.0012	0.0035	-0.245216	0.000826869	-0.144342	0.51762	-20.0342	0.00139801	1	1	1	1	1	1	1	1	0	1	1	1	1	1	1	1	1	1	1	1	1	1	1	1
17	27953	hypothetical protein	PA14_RS11205;-	-	PA14_RS11205;-	false	false	39	39	0.00195935	0.998168	0.00715936	-2.00518	2.70789	2.14513	4.76605	6.77123	0.0012	0.0035	-0.245216	0.000826869	-0.144342	0.51762	-20.0342	0.00139801	1	1	1	1	1	1	1	1	0	1	1	1	1	1	1	1	1	1	1	1	1	1	1	1
18	7173	ferredoxin oxidoreductase subunit	PA14_RS04415;PA14_10960	-	PA14_RS04415;PA14_10960	false	false	28	28	0.00215623	0.997965	0.00644811	-1.76256	2.66631	2.19057	4.45386	6.21642	0.002	0.0042	-0.206082	0.012727	-1.4413	0.000477368	-8.22997	0.837158	1	1	1	1	1	0	1	1	1	1	0	1	1	0	0	0	1	1	1	1	1	1	1	0
19	9169	flavodoxin	PA14_RS04420;PA14_10970	-	PA14_RS04420;PA14_10970	false	false	28	28	0.00215623	0.997965	0.00644811	-1.76256	2.66631	2.19057	4.45386	6.21642	0.002	0.0042	-0.206082	0.012727	-1.4413	0.000477368	-8.22997	0.837158	1	1	1	1	1	0	1	1	1	1	0	1	1	0	0	0	1	1	1	1	1	1	1	0
20	11030	helix-turn-helix transcriptional regulator	PA14_RS04425;PA14_10980	-	PA14_RS04425;PA14_10980	false	false	28	28	0.00215623	0.997965	0.00644811	-1.76256	2.66631	2.19057	4.45386	6.21642	0.002	0.0042	-0.206082	0.012727	-1.4413	0.000477368	-8.22997	0.837158	1	1	1	1	1	0	1	1	1	1	0	1	1	0	0	0	1	1	1	1	1	1	1	0
21	2628	FAD-binding dehydrogenase	PA14_RS14470;PA14_35590	PA2243;-	PA14_RS14470;PA14_35590	false	false	44	44	0.00234265	0.997836	0.00220382	-2.71068	2.63029	2.65682	4.85032	7.561	0.0011	0.0013	-0.265267	0.000179013	-1.38746	0.000613758	-20.2952	0.000826869	1	1	1	1	1	0	1	1	1	1	1	1	1	1	1	1	1	1	1	1	1	1	1	1
22	22112	hypothetical protein	-	-	Q000_RS0106090;-	false	false	6	6	0.00261414	0.997608	0.0071709	-2.7172	2.58267	2.14443	2.86367	5.58087	0.0014	0.0009	-0.00169464	0.993223	-0.469707	0.0901031	9.2789	0.824047	1	1	1	0	0	0	0	0	0	0	1	0	0	0	0	0	0	0	1	0	0	0	0	0
23	14542	hypothetical protein	-	-	P998_RS21430;P998_03024	false	false	18	18	0.00364557	0.996559	0.00991056	-1.75519	2.43823	2.0039	4.11972	5.87491	0.0035	0.0049	-0.127464	0.552562	-0.442156	0.101611	-3.66366	0.953619	0	1	1	0	1	1	1	1	0	0	0	0	1	1	1	0	1	0	1	1	0	0	1	0
24	2112	sigma-54-dependent Fis family transcriptional regulator	PA14_RS04165;PA14_10290	PA4147;-	PA14_RS04165;PA14_10290	false	false	48	48	0.00389062	0.996489	0.00250067	-3.62879	2.40998	2.60194	4.98821	8.617	0.0015	0.0018	-0.247332	0.000647856	-1.08476	0.00362288	-18.79	0.0374563	1	1	1	1	1	1	1	1	1	1	1	1	1	1	1	1	1	1	1	1	1	1	1	1
25	5003	integrase	-	-	Q000_RS30660;Q000_04897	false	false	10	10	0.00465452	0.995651	0.00902294	-2.14345	2.33212	2.04465	3.5361	5.67955	0.003	0.0023	-0.0505327	0.863251	-0.645293	0.0371665	5.87305	0.872083	0	1	1	0	0	0	0	0	1	0	1	0	1	0	0	1	0	0	1	0	1	0	0	0
26	2479	membrane protein	PA14_RS14480;PA14_35620	PA2241;-	PA14_RS14480;PA14_35620	false	false	50	49	0.00600603	0.99463	0.00296256	-4.08252	2.22141	2.52833	5.03182	9.11433	0.0024	0.0032	-0.237569	0.0014321	-1.02792	0.00490154	-18.5741	0.0415139	1	1	1	1	1	1	1	1	1	1	1	1	1	1	1	1	1	1	1	1	1	1	1	1
27	27834	hypothetical protein	-	-	Q009_RS0106795;-	false	false	11	11	0.00664474	0.993761	0.0101101	-2.03951	2.17752	1.99525	3.65927	5.69878	0.0059	0.0041	-0.0597936	0.843526	-0.904505	0.0100673	10.4675	0.803529	1	1	0	0	0	0	0	0	0	1	0	0	1	0	0	1	0	1	1	0	0	1	0	1
28	7654	hydrolase	-	-	Q006_RS14315;Q006_01624	false	false	27	27	0.0072412	0.993118	0.0290447	-1.42791	2.14019	1.53693	4.58085	6.00876	0.0059	0.0147	-0.163899	0.180351	-0.709048	0.0271929	-8.12145	0.838573	1	1	1	0	1	1	1	1	0	1	1	0	0	1	1	1	1	1	1	0	0	1	0	1
29	20941	hypothetical protein	-	-	Q006_RS14320;Q006_01625	false	false	29	29	0.00851658	0.991901	0.0296187	-1.4316	2.06973	1.52843	4.63414	6.06574	0.0066	0.0141	-0.174544	0.149953	-0.661249	0.0344131	-8.43008	0.834532	1	1	1	0	1	1	1	1	0	1	1	0	0	1	1	1	1	1	1	0	0	1	1	1
30	18193	hypothetical protein	-	-	Q009_RS0107395;-	false	true	9	9	0.00859651	0.991952	0.0239717	-1.94713	2.06568	1.6203	3.65722	5.60435	0.0078	0.01	-0.0204507	0.95465	-0.811483	0.0166738	8.43454	0.834498	0	0	1	0	0	0	1	1	0	1	0	0	0	0	0	0	1	0	0	0	0	1	1	1
31	5341	carboxymethylenebutenolidase	PA14_RS12005;PA14_29420	PA2682;-	PA14_RS12005;PA14_29420	false	false	47	47	0.00916029	0.991578	0.0413351	-2.26859	2.03809	1.38368	5.04921	7.3178	0.0059	0.0235	-0.214483	0.00791066	-0.230329	0.36632	-19.7463	0.00329895	1	1	1	1	1	1	1	1	1	1	1	1	1	1	1	1	1	1	1	1	1	1	1	1
32	12339	hypothetical protein	-	-	Q002_RS15355;Q002_01767	false	false	2	2	0.00925105	0.991869	0.0236622	-3.83848	2.03381	1.62594	1.5765	5.41498	0	0.0002	0.0824839	0.787614	-0.66751	0.0332964	15.6721	0.555153	1	1	0	0	0	0	0	0	0	0	0	0	0	0	0	0	0	0	0	0	0	0	0	0
33	15214	acetyltransferase	-	-	Q009_RS28525;Q009_04248	false	false	27	27	0.00953047	0.990928	0.0329337	-1.39671	2.02089	1.48236	4.59585	5.99256	0.0081	0.0155	-0.16045	0.201159	-0.339273	0.215753	-7.61739	0.844711	0	1	1	0	1	1	1	1	0	0	1	0	1	1	1	1	1	1	1	1	0	1	1	1
34	7814	2-nitropropane dioxygenase	PA14_RS03885;PA14_09580	PA4202;-	PA14_RS03885;PA14_09580	false	false	50	50	0.0134605	0.988097	0.00569522	-4.63232	1.87094	2.24449	5.08918	9.7215	0.0035	0.0046	-0.221206	0.00349501	-0.666889	0.0336118	-18.3893	0.0446509	1	1	1	1	1	1	1	1	1	1	1	1	1	1	1	1	1	1	1	1	1	1	1	1
35	11029	LysR family transcriptional regulator	PA14_RS03880;PA14_09570	PA4203;-	PA14_RS03880;PA14_09570	false	false	50	50	0.0134605	0.988097	0.00569522	-4.63232	1.87094	2.24449	5.08918	9.7215	0.0035	0.0046	-0.221206	0.00349501	-0.666889	0.0336118	-18.3893	0.0446509	1	1	1	1	1	1	1	1	1	1	1	1	1	1	1	1	1	1	1	1	1	1	1	1
B. Correlated with low virulence (higher survival), LVA
1	13189	hypothetical protein	-	-	ACP77_RS15575;-	false	false	2	2	0.986539	0.0151909	0.00758022	4.48516	-1.81842	-2.12032	9.58	5.09484	0.0041	0.006	0.218796	0.00462024	0.579013	0.0499872	18.3852	0.0447447	0	0	0	0	0	0	0	0	0	0	0	0	0	0	0	0	0	0	0	0	0	0	0	0
2	21445	hypothetical protein	-	-	ACP77_RS15560;-	false	false	2	2	0.986539	0.0151909	0.00758022	4.48516	-1.81842	-2.12032	9.58	5.09484	0.0041	0.006	0.218796	0.00462024	0.579013	0.0499872	18.3852	0.0447447	0	0	0	0	0	0	0	0	0	0	0	0	0	0	0	0	0	0	0	0	0	0	0	0
3	22049	hypothetical protein	-	-	ACP77_RS15580;-	false	false	2	2	0.986539	0.0151909	0.00758022	4.48516	-1.81842	-2.12032	9.58	5.09484	0.0041	0.006	0.218796	0.00462024	0.579013	0.0499872	18.3852	0.0447447	0	0	0	0	0	0	0	0	0	0	0	0	0	0	0	0	0	0	0	0	0	0	0	0
4	27701	hypothetical protein	-	-	ACP77_RS05415;-	false	false	2	2	0.986539	0.0151909	0.00758022	4.48516	-1.81842	-2.12032	9.58	5.09484	0.0041	0.006	0.218796	0.00462024	0.579013	0.0499872	18.3852	0.0447447	0	0	0	0	0	0	0	0	0	0	0	0	0	0	0	0	0	0	0	0	0	0	0	0
5	5264	hypothetical protein	-	-	ACP77_RS26385;-	false	false	3	3	0.989709	0.0114138	0.00548033	3.83667	-1.94257	-2.26119	8.88267	5.046	0.0063	0.0034	0.231651	0.00185832	0.814294	0.0163925	18.5626	0.041693	0	0	0	0	0	0	0	0	0	0	0	0	0	0	0	0	0	0	0	0	0	0	0	0
6	6157	integrase	-	-	Q009_RS28470;Q009_04237	false	true	7	6	0.989436	0.0113913	0.00701353	2.72414	-1.94343	-2.15406	7.67717	4.95302	0.0089	0.0049	0.24425	0.000878015	1.2861	0.00125309	18.5756	0.0415054	0	0	0	0	0	0	0	0	0	0	0	0	0	0	0	0	0	0	0	0	0	1	0	0
7	8899	hypothetical protein	-	-	ACP77_RS02925;-	false	false	11	11	0.989804	0.010819	0.0097549	2.04866	-1.96581	-2.01078	6.88264	4.83398	0.0091	0.0059	0.242151	0.000980309	1.29245	0.00119342	18.5363	0.0421106	0	0	0	0	0	0	0	0	0	1	0	1	0	0	0	0	0	0	0	0	0	0	0	0
8	5222	replication initiation protein	-	-	P998_RS35320;P998_05852	false	true	7	6	0.990936	0.00978883	0.0495813	2.01781	-2.00927	-1.30468	7.05233	5.03452	0.0084	0.0306	0.212324	0.00882278	0.524305	0.0646748	19.4942	0.00518285	0	0	0	0	0	0	0	0	0	0	0	0	0	0	0	0	0	0	0	0	0	0	0	0
9	4439	integrase	-	-	NR40_RS22285;-	false	false	4	4	0.9915	0.00932761	0.0291799	2.67519	-2.03023	-1.53492	7.73675	5.06156	0.0061	0.0183	0.217348	0.00613758	0.365631	0.200111	19.6547	0.00427074	0	0	0	0	0	0	0	0	0	0	0	0	0	0	0	0	0	0	0	0	0	0	0	0
10	13140	transposase	-	-	NR40_RS22385;-	false	false	4	4	0.9915	0.00932761	0.0291799	2.67519	-2.03023	-1.53492	7.73675	5.06156	0.0061	0.0183	0.217348	0.00613758	0.365631	0.200111	19.6547	0.00427074	0	0	0	0	0	0	0	0	0	0	0	0	0	0	0	0	0	0	0	0	0	0	0	0
11	21858	transcriptional regulator	-	-	NR40_RS22355;-	false	false	4	4	0.9915	0.00932761	0.0291799	2.67519	-2.03023	-1.53492	7.73675	5.06156	0.0061	0.0183	0.217348	0.00613758	0.365631	0.200111	19.6547	0.00427074	0	0	0	0	0	0	0	0	0	0	0	0	0	0	0	0	0	0	0	0	0	0	0	0
12	22268	hypothetical protein	-	-	NR40_RS22350;-	false	false	4	4	0.9915	0.00932761	0.0291799	2.67519	-2.03023	-1.53492	7.73675	5.06156	0.0061	0.0183	0.217348	0.00613758	0.365631	0.200111	19.6547	0.00427074	0	0	0	0	0	0	0	0	0	0	0	0	0	0	0	0	0	0	0	0	0	0	0	0
13	28480	hypothetical protein	-	-	NR40_RS22345;-	false	false	4	4	0.9915	0.00932761	0.0291799	2.67519	-2.03023	-1.53492	7.73675	5.06156	0.0061	0.0183	0.217348	0.00613758	0.365631	0.200111	19.6547	0.00427074	0	0	0	0	0	0	0	0	0	0	0	0	0	0	0	0	0	0	0	0	0	0	0	0
14	8274	phage capsid protein	-	-	NT80_RS06595;-	false	true	8	6	0.992246	0.00838688	0.0187424	2.39557	-2.0764	-1.72717	7.3865	4.99093	0.0064	0.0125	0.229398	0.00208848	0.974485	0.00681954	18.6627	0.0395618	0	0	0	0	0	0	0	0	0	0	0	0	0	0	0	0	0	0	0	0	0	0	0	0
15	9679	recombination-associated protein RdgC	PA14_RS08785;PA14_21790	PA3263;-	PA14_RS08785;PA14_21790	false	false	19	19	0.992098	0.00832354	0.0111777	1.70774	-2.07969	-1.95165	6.35111	4.64336	0.0075	0.0068	0.217744	0.00591595	0.943016	0.00834541	18.0694	0.0536698	0	1	0	1	0	0	0	0	0	0	1	0	0	0	0	0	0	0	0	0	1	1	0	0
16	13244	hypothetical protein	-	PA2224;-	PA2224;-	false	false	21	21	0.992135	0.0082766	0.0399644	1.37195	-2.08215	-1.39833	6.08524	4.71329	0.0075	0.0212	0.176545	0.145819	0.638767	0.0381127	14.9295	0.615472	0	0	0	0	0	0	0	0	1	0	0	1	1	0	0	0	0	0	0	1	1	0	0	0
17	17701	hypothetical protein	-	PA2226;-	PA2226;-	false	false	21	21	0.992135	0.0082766	0.0399644	1.37195	-2.08215	-1.39833	6.08524	4.71329	0.0075	0.0212	0.176545	0.145819	0.638767	0.0381127	14.9295	0.615472	0	0	0	0	0	0	0	0	1	0	0	1	1	0	0	0	0	0	0	1	1	0	0	0
18	19821	hypothetical protein	-	PA2225;-	PA2225;-	false	false	21	21	0.992135	0.0082766	0.0399644	1.37195	-2.08215	-1.39833	6.08524	4.71329	0.0075	0.0212	0.176545	0.145819	0.638767	0.0381127	14.9295	0.615472	0	0	0	0	0	0	0	0	1	0	0	1	1	0	0	0	0	0	0	1	1	0	0	0
19	22890	hypothetical protein	-	-	ACP77_RS02930;-	false	false	18	17	0.992423	0.00799406	0.0140797	1.69993	-2.09723	-1.85141	6.41153	4.7116	0.0066	0.0079	0.220146	0.00385304	0.716358	0.0264513	15.7715	0.552059	1	0	0	0	0	0	0	0	0	1	0	1	0	0	0	0	0	0	0	0	1	0	0	0
20	10878	integrase	-	-	Q009_RS39015;Q009_06419	false	false	9	9	0.992718	0.00778512	0.0200022	2.00326	-2.10873	-1.69892	6.92389	4.92063	0.0074	0.0142	0.229913	0.00203734	0.237599	0.361197	21.1006	0.000272781	0	0	0	0	0	0	0	0	0	0	0	0	0	0	0	0	0	0	0	0	0	1	0	0
21	19459	hypothetical protein	-	-	NT41_RS11880;-	false	false	6	6	0.992836	0.00775446	0.0457671	2.05135	-2.11045	-1.33945	7.082	5.03065	0.0052	0.0278	0.21384	0.00808115	0.392179	0.144276	19.8112	0.00215668	0	0	0	0	0	0	0	0	0	0	0	0	0	0	0	0	0	0	0	0	0	0	0	0
22	27702	hypothetical protein	-	-	ACP77_RS11195;-	false	false	9	9	0.993192	0.00728237	0.0121508	2.15012	-2.13773	-1.91539	7.04533	4.89521	0.0046	0.0076	0.239221	0.00132981	0.520827	0.0657318	20.9729	0.000306879	0	0	0	0	0	0	0	1	0	0	0	0	0	0	0	0	0	0	0	0	0	0	0	0
23	24419	hypothetical protein	-	-	Q006_RS30830;-	false	false	8	8	0.994191	0.00624132	0.0186987	2.12199	-2.20472	-1.72819	7.06288	4.94089	0.0054	0.0118	0.231331	0.00185832	0.695381	0.0289148	18.838	0.0369619	0	0	0	0	0	0	0	0	0	0	0	0	0	0	0	0	0	0	0	0	0	0	0	0
24	24288	hypothetical protein	-	-	ACP77_RS15555;-	false	false	3	3	0.99463	0.00600603	0.00217649	4.19925	-2.22141	-2.66224	9.22433	5.02508	0.0019	0.0015	0.240379	0.00125309	0.845941	0.0137243	18.7685	0.0378229	0	0	0	0	0	0	0	0	0	0	0	0	0	0	0	0	0	0	0	0	0	0	0	0
25	16505	hypothetical protein	-	-	Y880_RS02215;-	false	false	9	9	0.994454	0.00594167	0.0152064	2.08536	-2.22609	-1.81797	6.99178	4.90642	0.0041	0.0099	0.235117	0.00155997	1.16184	0.00244651	19.8513	0.001918	0	0	1	0	0	0	0	0	0	0	0	0	0	0	0	0	0	0	0	0	0	0	0	0
26	17637	hypothetical protein	-	-	ACP77_RS02955;-	false	false	11	10	0.994496	0.00588066	0.00807846	2.17218	-2.23057	-2.09267	7.0218	4.84962	0.0052	0.0054	0.246302	0.0007331	1.04653	0.0044668	19.0736	0.0232376	0	0	0	0	0	0	0	0	0	0	0	1	0	0	0	0	0	0	0	0	0	0	0	0
27	21655	MarR family transcriptional regulator	-	PA2736;-	PA2736;-	false	false	5	5	0.995438	0.00499237	0.0231426	2.51288	-2.30169	-1.63559	7.5386	5.02572	0.004	0.0143	0.223884	0.00291535	0.38039	0.161759	19.7563	0.00229307	0	0	0	0	0	0	0	0	0	0	0	0	0	0	0	0	0	0	0	0	0	0	0	0
28	26127	hypothetical protein	-	-	ACP77_RS15565;-	false	false	3	3	0.995725	0.00479485	0.00167256	4.29582	-2.31922	-2.77662	9.31533	5.01951	0.001	0.001	0.242704	0.000971784	1.01931	0.00522547	18.7133	0.0388884	0	0	0	0	0	0	0	0	0	0	0	0	0	0	0	0	0	0	0	0	0	0	0	0
29	2756	hypothetical protein	-	-	ACP77_RS03070;-	false	true	11	10	0.995939	0.0043489	0.00376049	2.36012	-2.36162	-2.42476	7.1736	4.81348	0.0038	0.0032	0.259229	0.000255733	1.22326	0.00174751	19.2919	0.00682806	0	0	0	0	0	0	0	0	0	1	0	0	0	0	0	0	0	0	0	0	0	0	0	0
30	21076	hypothetical protein	-	-	NT80_RS08405;-	false	false	9	8	0.996272	0.00402015	0.0199977	2.10057	-2.39576	-1.69902	7.04475	4.94418	0.0019	0.0129	0.230096	0.00202881	0.794449	0.0180462	19.9657	0.00162816	0	0	0	0	0	0	0	0	0	0	0	0	0	0	0	0	0	0	0	0	0	0	0	0
31	5330	zonular occludens toxin	-	-	ACP77_RS00050;-	false	true	15	9	0.996627	0.00362749	0.0139509	2.11049	-2.44039	-1.8554	7.01256	4.90207	0.0026	0.0098	0.236709	0.0015003	0.534506	0.0617339	21.1242	0.000255733	0	0	0	0	0	0	0	0	0	0	0	0	0	0	0	0	0	0	0	0	0	0	0	1
32	10513	hypothetical protein	-	-	ACP77_RS00045;-	false	true	19	9	0.996627	0.00362749	0.0139509	2.11049	-2.44039	-1.8554	7.01256	4.90207	0.0026	0.0098	0.236709	0.0015003	0.534506	0.0617339	21.1242	0.000255733	0	0	0	0	0	0	0	0	0	0	0	0	0	0	0	0	0	0	0	0	0	0	0	1
33	26140	hypothetical protein	-	-	ACP77_RS00035;-	false	true	16	9	0.996627	0.00362749	0.0139509	2.11049	-2.44039	-1.8554	7.01256	4.90207	0.0026	0.0098	0.236709	0.0015003	0.534506	0.0617339	21.1242	0.000255733	0	0	0	0	0	0	0	0	0	0	0	0	0	0	0	0	0	0	0	0	0	0	0	1
34	10820	ANT(3'')-Ia family aminoglycoside nucleotidyltransferase AadA1	-	-	NS72_RS22545;-	false	false	5	5	0.996848	0.00346157	0.0080799	2.90387	-2.46073	-2.09259	7.892	4.98813	0.0017	0.0052	0.238932	0.00136391	0.548164	0.0578297	20.1701	0.00100588	0	0	0	0	0	0	0	0	0	0	0	0	0	0	0	0	0	0	0	0	0	0	0	0
35	21386	hypothetical protein	-	-	ACP77_RS00030;-	false	true	14	9	0.997296	0.0029125	0.012082	2.15174	-2.53573	-1.91786	7.04667	4.89493	0.0016	0.0078	0.239323	0.00132981	0.785754	0.0188731	20.0219	0.00139801	0	0	0	0	0	0	0	0	0	0	0	0	0	0	0	0	0	0	0	0	0	0	0	1
36	25128	hypothetical protein	-	-	ACP77_RS00025;-	false	true	14	9	0.997296	0.0029125	0.012082	2.15174	-2.53573	-1.91786	7.04667	4.89493	0.0016	0.0078	0.239323	0.00132981	0.785754	0.0188731	20.0219	0.00139801	0	0	0	0	0	0	0	0	0	0	0	0	0	0	0	0	0	0	0	0	0	0	0	1
37	8459	integron integrase	-	-	Q009_RS18280;Q009_02121	false	false	14	14	0.997408	0.00276196	0.010656	1.86537	-2.55878	-1.97241	6.6305	4.76513	0.0017	0.0068	0.235189	0.00155997	1.08388	0.00368255	17.3996	0.153073	0	0	0	0	0	0	0	0	0	0	0	0	0	0	0	0	0	1	0	0	1	1	0	0
38	6156	acyltransferase	-	-	Q006_RS34485;Q006_05734	false	false	14	14	0.99749	0.00267561	0.00346099	2.11423	-2.57258	-2.4608	6.81236	4.69813	0.0019	0.002	0.25687	0.000298355	0.888741	0.0112181	16.5976	0.455443	0	0	0	0	0	0	0	0	0	1	0	0	0	0	0	0	0	0	0	0	0	0	0	0
39	16980	hypothetical protein	-	-	ACP77_RS02895;-	false	false	11	11	0.997935	0.00221623	0.00217972	2.3971	-2.65439	-2.6616	7.15736	4.76027	0.0019	0.0013	0.267885	0.000170488	1.31346	0.00103998	19.4568	0.00557497	0	0	0	0	0	0	0	0	0	0	0	1	0	0	0	0	0	0	0	0	0	0	0	0
40	24393	pyocin-S2 immunity protein	-	PA1151;-	PA1151;-	false	false	17	17	0.998116	0.00200503	0.00697729	1.85645	-2.69788	-2.15631	6.51688	4.66043	0.0017	0.0045	0.235398	0.00155997	0.679639	0.0308073	17.203	0.204211	0	0	0	0	0	0	0	0	1	0	0	0	1	0	0	0	0	0	0	0	1	0	0	0
41	751	toprim domain protein	-	-	ACP77_RS15570;-	false	false	4	4	0.998338	0.0018551	0.000417055	4.16802	-2.73163	-3.37981	9.11475	4.94673	0.0002	0.0002	0.264287	0.000196062	1.28624	0.00125309	19.0965	0.0229392	0	0	0	0	0	0	0	0	0	0	0	0	0	0	0	0	0	0	0	0	0	0	0	0
42	3269	aminoglycoside response regulator	-	PA2818;-	PA2818;-	false	false	12	12	0.998732	0.00136221	0.00502212	2.14314	-2.86575	-2.29911	6.91592	4.77278	0.0008	0.003	0.253251	0.000409172	0.0711449	0.659142	20.2919	0.000826869	0	0	0	0	0	0	0	0	1	0	0	0	0	0	0	0	0	0	0	0	0	0	0	0
43	25009	hypothetical protein	-	-	ACP77_RS02935;-	false	false	16	15	0.999158	0.000902286	0.00127554	2.26053	-3.04466	-2.89431	6.8758	4.61527	0.0005	0.0006	0.272075	0.000110818	1.32123	0.000980309	18.8835	0.0266729	0	0	0	0	0	0	0	0	0	1	0	1	0	0	0	0	0	0	0	0	0	0	0	0
44	25296	hypothetical protein	-	-	Y880_RS02300;-	false	false	8	8	0.999441	0.000610971	0.00196836	2.73772	-3.21398	-2.7059	7.58387	4.84616	0.0002	0.0015	0.266825	0.000179013	1.21576	0.00180718	20.6398	0.000571136	0	0	0	0	0	0	0	0	0	0	0	0	0	0	0	0	0	0	0	0	0	0	0	0
[truncated: 28 more columns]
