# Supplementary material for: The Pseudomonas aeruginosa accessory genome elements influence virulence towards Caenorhabditis elegans
Source: Genome Biol. 2019 Dec 10;20:270. doi: 10.1186/s13059-019-1890-1 (PMC6902481; doi:10.1186/s13059-019-1890-1)
Supplement: Supplementary file 6 — Additional file 6: Table S5. Bacterial strains generated in the present study. Strains generated in the present study are described with a strain name (AVPae #) and genotype (in both full and short formats). [file 13059_2019_1890_MOESM6_ESM.xlsx]

## Sheet: Table S5 Bacterial strains generated
Strain name	Full_genotype	Genotype_short	Description
AVPae13	z8 ΔqsrO	ΔqsrO	Deletion of qsrO from z8 strain, plasmid curated
AVPae15	z8 Δteg	Δteg	Deletion of the teg gene block (tegG to tegN) in strain z8, plasmid curated
AVPae16	z8 ΔghlO	ΔghlO	Deletion of the ghlO in strain z8, plasmid curated
AVPae21	z8 ΔqsrO pAVR116	ΔqsrO p(qsr+)	Plasmid expression of qsr operon (pAVR116) from PAO1 in qsrO mutant background
AVPae22	z8 Δteg pAVR124	Δteg p(tegN+)	Plasmid expression of gene tegN in teg gene block mutant background
AVPae23	z8 Δteg pAVR128	Δteg p(tegLM+)	Plasmid expression of genes tegLM in teg gene block mutant background
AVPae24	z8 ΔghlO pAVR120	ΔghlO p(ghlO+)	Plasmid expression of ghlO gene in ghlO mutant background
AVPae25	z8 pAB01	z8 p(control)	pAB01 plasmid expression in z8 wildtype
AVPae26	z8 ΔqsrO p(qsrmut)	ΔqsrO p(qsrmut)	Plasmid expression of mutated qsr operon in qsr deletion background
AVPae27	z8 Δteg p(tegLMmut)	Δteg p(tegLMmut)	Plasmid expression of mutated tegLM genes in teg mutant background
AVPae28	z8 Δteg p(tegNmut)	Δteg p(tegNmut)	Plasmid expression of mutated tegN gene in teg deletion background
AVPae29	z8 ΔmexZ	z8 ΔmexZ	Deletion of mexZ in strain z8, plasmid curated
NA	PA14 Δcas	Δcas	Deletion of the Cas genes from PA14 strain
NA	PAO1 pUCP-cas	PAO1 p(Cas+)	Complementation of PAO1 with Cas genes
