# Supplementary material for: The Pseudomonas aeruginosa accessory genome elements influence virulence towards Caenorhabditis elegans
Source: Genome Biol. 2019 Dec 10;20:270. doi: 10.1186/s13059-019-1890-1 (PMC6902481; doi:10.1186/s13059-019-1890-1)
Supplement: Supplementary file 8 — Additional file 8: Table S7. Description of in silico studied set of 1448 P. aeruginosa strains. [file 13059_2019_1890_MOESM8_ESM.xlsx]

## Sheet: Table S7 in silico studied strains
Index	Running index from 1-1488
Genome ID	ID
Strain	Strain name
MLST	MLST number
C/E	Source of isolation Clinical/Environment
RefSeq Acc	Refseq accesion
RefSeq FTP	RefSeq ftp site
inTheStudy	Indicates whether the strain is one of the 52 strains experimentally tested in the study
Sequences	Number of genomic sequences
Size	Size of the genome
#genes	Number of annotated genes
Index	Genome ID	Strain	MLST	C/E	RefSeq Acc	RefSeq FTP	inTheStudy	Sequences	Size	#genes
1	208963.12	UCBPP-PA14	253	C	GCF_000014625.1_ASM1462v1	ftp://ftp.ncbi.nlm.nih.gov/genomes/all/GCF/000/014/625/GCF_000014625.1_ASM1462v1	true	1	6537648	5873
2	1448140.3	YL84	0	NA	GCF_000524595.1_ASM52459v1	ftp://ftp.ncbi.nlm.nih.gov/genomes/all/GCF/000/524/595/GCF_000524595.1_ASM52459v1	false	1	6433441	5785
3	287.2570	X78812	257	C	GCF_001542795.1_ASM154279v1	ftp://ftp.ncbi.nlm.nih.gov/genomes/all/GCF/001/542/795/GCF_001542795.1_ASM154279v1	false	1	6371121	5703
4	287.1997	VA-134	0	C	GCF_001447845.1_ASM144784v1	ftp://ftp.ncbi.nlm.nih.gov/genomes/all/GCF/001/447/845/GCF_001447845.1_ASM144784v1	false	1	6400418	5725
5	287.2563	USDA-ARS-USMARC-41639	0	C	GCF_001518975.1_ASM151897v1	ftp://ftp.ncbi.nlm.nih.gov/genomes/all/GCF/001/518/975/GCF_001518975.1_ASM151897v1	false	1	6364583	5735
6	287.1485	PSE305	0	NA	GCF_000750905.1_PSE305	ftp://ftp.ncbi.nlm.nih.gov/genomes/all/GCF/000/750/905/GCF_000750905.1_PSE305	false	1	6762448	6039
7	287.2670	PAO1_Orsay	0	NA	GCF_900070375.1_PAO1OR	ftp://ftp.ncbi.nlm.nih.gov/genomes/all/GCF/900/070/375/GCF_900070375.1_PAO1OR	false	1	6276469	5678
8	287.1484	PAG	0	NA	GCF_000743405.1_PAG	ftp://ftp.ncbi.nlm.nih.gov/genomes/all/GCF/000/743/405/GCF_000743405.1_PAG	false	1	6820284	6219
9	287.1866	PA1RG	0	NA	GCF_001293085.1_ASM129308v1	ftp://ftp.ncbi.nlm.nih.gov/genomes/all/GCF/001/293/085/GCF_001293085.1_ASM129308v1	false	1	6500439	5917
10	287.2537	NCTC10332	0	NA	GCF_001457615.1_NCTC10332	ftp://ftp.ncbi.nlm.nih.gov/genomes/all/GCF/001/457/615/GCF_001457615.1_NCTC10332	false	1	6316979	5627
11	287.2578	NCGM257	357	C	GCF_001547955.1_ASM154795v1	ftp://ftp.ncbi.nlm.nih.gov/genomes/all/GCF/001/547/955/GCF_001547955.1_ASM154795v1	false	1	7090694	6546
12	287.2664	N17-1	0	E	GCF_001606045.1_ASM160604v1	ftp://ftp.ncbi.nlm.nih.gov/genomes/all/GCF/001/606/045/GCF_001606045.1_ASM160604v1	false	1	6370730	5788
13	287.2580	IOMTU 133	1047	C	GCF_001548335.1_ASM154833v1	ftp://ftp.ncbi.nlm.nih.gov/genomes/all/GCF/001/548/335/GCF_001548335.1_ASM154833v1	false	1	6897018	6197
14	287.2005	F9676	0	E	GCF_001077475.1_ASM107747v1	ftp://ftp.ncbi.nlm.nih.gov/genomes/all/GCF/001/077/475/GCF_001077475.1_ASM107747v1	false	1	6368008	5721
15	287.2571	F9670	155	C	GCF_001542835.1_ASM154283v1	ftp://ftp.ncbi.nlm.nih.gov/genomes/all/GCF/001/542/835/GCF_001542835.1_ASM154283v1	false	1	6794354	5906
16	287.2658	F63912	0	C	GCF_001594325.1_ASM159432v1	ftp://ftp.ncbi.nlm.nih.gov/genomes/all/GCF/001/594/325/GCF_001594325.1_ASM159432v1	false	1	6641519	6065
17	287.1491	Carb01 63	0	E	GCF_000981825.1_ASM98182v1	ftp://ftp.ncbi.nlm.nih.gov/genomes/all/GCF/000/981/825/GCF_000981825.1_ASM98182v1	false	1	7497593	6910
18	287.1773	BTP036	0	C	GCF_001086805.1_ASM108680v1	ftp://ftp.ncbi.nlm.nih.gov/genomes/all/GCF/001/086/805/GCF_001086805.1_ASM108680v1	false	1	6879005	6189
19	287.2692	BAMCPA07-48	0	C	GCF_001632245.1_ASM163224v1	ftp://ftp.ncbi.nlm.nih.gov/genomes/all/GCF/001/632/245/GCF_001632245.1_ASM163224v1	false	1	7021552	6360
20	287.2665	ATCC 27853	155	C	GCF_001618925.1_ASM161892v1	ftp://ftp.ncbi.nlm.nih.gov/genomes/all/GCF/001/618/925/GCF_001618925.1_ASM161892v1	false	1	6827737	6239
21	287.2579	8380	0	NA	GCF_001548135.1_ASM154813v1	ftp://ftp.ncbi.nlm.nih.gov/genomes/all/GCF/001/548/135/GCF_001548135.1_ASM154813v1	false	1	6613260	6004
22	287.2542	12-4-4(59)	152	C	GCF_001482325.1_ASM148232v1	ftp://ftp.ncbi.nlm.nih.gov/genomes/all/GCF/001/482/325/GCF_001482325.1_ASM148232v1	false	1	6431911	5802
23	1427342.3	SCV20265	299	C	GCF_000510305.1_ASM51030v1	ftp://ftp.ncbi.nlm.nih.gov/genomes/all/GCF/000/510/305/GCF_000510305.1_ASM51030v1	false	1	6725183	6131
24	1340851.3	RP73	198	C	GCF_000414035.1_ASM41403v1	ftp://ftp.ncbi.nlm.nih.gov/genomes/all/GCF/000/414/035/GCF_000414035.1_ASM41403v1	false	1	6342034	5724
25	1352354.3	PAO581	549	NA	GCF_000468555.2_ASM46855v1	ftp://ftp.ncbi.nlm.nih.gov/genomes/all/GCF/000/468/555/GCF_000468555.2_ASM46855v1	false	1	6043974	5466
26	1147787.3	PAO1H2O	0	E	GCF_000714515.1_ASM71451v1	ftp://ftp.ncbi.nlm.nih.gov/genomes/all/GCF/000/714/515/GCF_000714515.1_ASM71451v1	false	1	6264404	5392
27	1367493.3	PAO1-VE2	549	NA	GCF_000484495.2_ASM48449v1	ftp://ftp.ncbi.nlm.nih.gov/genomes/all/GCF/000/484/495/GCF_000484495.2_ASM48449v1	false	1	6265484	5655
28	1367494.3	PAO1-VE13	549	NA	GCF_000484545.2_ASM48454v1	ftp://ftp.ncbi.nlm.nih.gov/genomes/all/GCF/000/484/545/GCF_000484545.2_ASM48454v1	false	1	6265484	5654
29	208964.12	PAO1	549	NA	GCF_000006765.1_ASM676v1	ftp://ftp.ncbi.nlm.nih.gov/genomes/all/GCF/000/006/765/GCF_000006765.1_ASM676v1	true	1	6264404	5572
30	1457392.3	PA96	0	NA	GCF_000626655.2_ASM62665v2	ftp://ftp.ncbi.nlm.nih.gov/genomes/all/GCF/000/626/655/GCF_000626655.2_ASM62665v2	false	2	6944930	5792
31	381754.6	PA7	1195	C	GCF_000017205.1_ASM1720v1	ftp://ftp.ncbi.nlm.nih.gov/genomes/all/GCF/000/017/205/GCF_000017205.1_ASM1720v1	false	1	6588339	5932
32	1279008.3	PA1R	782	NA	GCF_000496645.1_ASM49664v1	ftp://ftp.ncbi.nlm.nih.gov/genomes/all/GCF/000/496/645/GCF_000496645.1_ASM49664v1	false	1	6309305	5752
33	1279007.3	PA1	782	NA	GCF_000496605.2_ASM49660v2	ftp://ftp.ncbi.nlm.nih.gov/genomes/all/GCF/000/496/605/GCF_000496605.2_ASM49660v2	false	1	6498072	5910
34	1089456.3	NCGM2.S1	235	C	GCF_000284555.1_ASM28455v1	ftp://ftp.ncbi.nlm.nih.gov/genomes/all/GCF/000/284/555/GCF_000284555.1_ASM28455v1	false	1	6764661	6145
35	287.1307	NCGM1984	0	NA	GCF_000829255.1_ASM82925v1	ftp://ftp.ncbi.nlm.nih.gov/genomes/all/GCF/000/829/255/GCF_000829255.1_ASM82925v1	false	1	6850954	6257
36	287.1308	NCGM1900	0	NA	GCF_000829275.1_ASM82927v1	ftp://ftp.ncbi.nlm.nih.gov/genomes/all/GCF/000/829/275/GCF_000829275.1_ASM82927v1	false	1	6814936	6206
37	1415629.8	MTB-1	0	E	GCF_000504045.1_ASM50404v1	ftp://ftp.ncbi.nlm.nih.gov/genomes/all/GCF/000/504/045/GCF_000504045.1_ASM50404v1	false	1	6580038	5953
38	941193.4	M18	1239	NA	GCF_000226155.1_ASM22615v1	ftp://ftp.ncbi.nlm.nih.gov/genomes/all/GCF/000/226/155/GCF_000226155.1_ASM22615v1	false	1	6327754	5717
39	1408277.3	LESlike7	146	NA	GCF_000583915.1_ASM58391v1	ftp://ftp.ncbi.nlm.nih.gov/genomes/all/GCF/000/583/915/GCF_000583915.1_ASM58391v1	false	1	6467914	5843
40	1408276.3	LESlike5	146	NA	GCF_000583895.1_ASM58389v1	ftp://ftp.ncbi.nlm.nih.gov/genomes/all/GCF/000/583/895/GCF_000583895.1_ASM58389v1	false	1	6543350	5927
41	1408275.3	LESlike4	683	NA	GCF_000583995.1_ASM58399v1	ftp://ftp.ncbi.nlm.nih.gov/genomes/all/GCF/000/583/995/GCF_000583995.1_ASM58399v1	false	1	6524053	5923
42	1408274.3	LESlike1	146	NA	GCF_000583975.1_ASM58397v1	ftp://ftp.ncbi.nlm.nih.gov/genomes/all/GCF/000/583/975/GCF_000583975.1_ASM58397v1	false	1	6509070	5889
43	1408273.3	LESB65	146	NA	GCF_000583955.1_ASM58395v1	ftp://ftp.ncbi.nlm.nih.gov/genomes/all/GCF/000/583/955/GCF_000583955.1_ASM58395v1	false	1	6527005	5922
44	557722.4	LESB58	146	NA	GCF_000026645.1_ASM2664v1	ftp://ftp.ncbi.nlm.nih.gov/genomes/all/GCF/000/026/645/GCF_000026645.1_ASM2664v1	false	1	6601757	6005
45	1408272.3	LES431	146	NA	GCF_000508765.1_ASM50876v1	ftp://ftp.ncbi.nlm.nih.gov/genomes/all/GCF/000/508/765/GCF_000508765.1_ASM50876v1	false	1	6550070	5925
46	1408271.3	LES400	146	NA	GCF_000583935.1_ASM58393v1	ftp://ftp.ncbi.nlm.nih.gov/genomes/all/GCF/000/583/935/GCF_000583935.1_ASM58393v1	false	1	6591121	5965
47	287.1309	FRD1	0	C	GCF_000829885.1_ASM82988v1	ftp://ftp.ncbi.nlm.nih.gov/genomes/all/GCF/000/829/885/GCF_000829885.1_ASM82988v1	false	1	6712339	5871
48	287.1306	F22031	0	NA	GCF_000816985.1_ASM81698v1	ftp://ftp.ncbi.nlm.nih.gov/genomes/all/GCF/000/816/985/GCF_000816985.1_ASM81698v1	false	1	6603099	5968
49	1123015.3	DSM 50071	0	NA	GCF_001045685.1_ASM104568v1	ftp://ftp.ncbi.nlm.nih.gov/genomes/all/GCF/001/045/685/GCF_001045685.1_ASM104568v1	false	1	6317050	5709
50	1093787.3	DK2	386	C	GCF_000271365.1_ASM27136v1	ftp://ftp.ncbi.nlm.nih.gov/genomes/all/GCF/000/271/365/GCF_000271365.1_ASM27136v1	false	1	6402658	5788
51	1352355.3	c7447m	0	C	GCF_000468935.2_ASM46893v1	ftp://ftp.ncbi.nlm.nih.gov/genomes/all/GCF/000/468/935/GCF_000468935.2_ASM46893v1	false	1	6262305	5585
52	1280938.3	B136-33	1024	C	GCF_000359505.1_ASM35950v1	ftp://ftp.ncbi.nlm.nih.gov/genomes/all/GCF/000/359/505/GCF_000359505.1_ASM35950v1	false	1	6421010	5771
53	287.2548	-	155	C	GCF_001515845.1_ASM151584v1	ftp://ftp.ncbi.nlm.nih.gov/genomes/all/GCF/001/515/845/GCF_001515845.1_ASM151584v1	false	1	6951288	6279
54	287.2549	-	155	C	GCF_001515915.1_ASM151591v1	ftp://ftp.ncbi.nlm.nih.gov/genomes/all/GCF/001/515/915/GCF_001515915.1_ASM151591v1	false	1	6809437	6055
55	287.2550	-	0	C	GCF_001516005.1_ASM151600v1	ftp://ftp.ncbi.nlm.nih.gov/genomes/all/GCF/001/516/005/GCF_001516005.1_ASM151600v1	false	1	6322459	5563
56	287.2551	-	132	C	GCF_001516105.1_ASM151610v1	ftp://ftp.ncbi.nlm.nih.gov/genomes/all/GCF/001/516/105/GCF_001516105.1_ASM151610v1	false	1	6456866	5800
57	287.2552	-	244	C	GCF_001516165.1_ASM151616v1	ftp://ftp.ncbi.nlm.nih.gov/genomes/all/GCF/001/516/165/GCF_001516165.1_ASM151616v1	false	1	6829406	6099
58	287.2553	-	17	C	GCF_001516185.1_ASM151618v1	ftp://ftp.ncbi.nlm.nih.gov/genomes/all/GCF/001/516/185/GCF_001516185.1_ASM151618v1	false	1	6804266	6158
59	287.2554	-	27	C	GCF_001516205.1_ASM151620v1	ftp://ftp.ncbi.nlm.nih.gov/genomes/all/GCF/001/516/205/GCF_001516205.1_ASM151620v1	false	1	6803881	6145
60	287.2555	-	959	C	GCF_001516225.1_ASM151622v1	ftp://ftp.ncbi.nlm.nih.gov/genomes/all/GCF/001/516/225/GCF_001516225.1_ASM151622v1	false	1	6907606	6252
61	287.2556	-	1295	C	GCF_001516245.1_ASM151624v1	ftp://ftp.ncbi.nlm.nih.gov/genomes/all/GCF/001/516/245/GCF_001516245.1_ASM151624v1	false	1	6535112	5826
62	287.2557	-	111	C	GCF_001516265.1_ASM151626v1	ftp://ftp.ncbi.nlm.nih.gov/genomes/all/GCF/001/516/265/GCF_001516265.1_ASM151626v1	false	1	7273258	6542
63	287.2558	-	0	C	GCF_001516305.1_ASM151630v1	ftp://ftp.ncbi.nlm.nih.gov/genomes/all/GCF/001/516/305/GCF_001516305.1_ASM151630v1	false	1	6351710	5722
64	287.2559	-	389	C	GCF_001516325.1_ASM151632v1	ftp://ftp.ncbi.nlm.nih.gov/genomes/all/GCF/001/516/325/GCF_001516325.1_ASM151632v1	false	1	6598021	5881
65	287.2560	-	1105	C	GCF_001516345.1_ASM151634v1	ftp://ftp.ncbi.nlm.nih.gov/genomes/all/GCF/001/516/345/GCF_001516345.1_ASM151634v1	false	1	6836415	6166
66	287.2561	-	253	C	GCF_001516365.1_ASM151636v1	ftp://ftp.ncbi.nlm.nih.gov/genomes/all/GCF/001/516/365/GCF_001516365.1_ASM151636v1	false	1	6475385	5807
67	287.2562	-	253	C	GCF_001516385.1_ASM151638v1	ftp://ftp.ncbi.nlm.nih.gov/genomes/all/GCF/001/516/385/GCF_001516385.1_ASM151638v1	false	1	6897231	6239
68	287.1477	MRSN 20176	0	C	GCF_000937465.2_ASM93746v2	ftp://ftp.ncbi.nlm.nih.gov/genomes/all/GCF/000/937/465/GCF_000937465.2_ASM93746v2	false	24	6730817	6122
69	1402541.3	Z61	244	NA	GCF_000520215.1_Pseu_aeru_Z61_V1	ftp://ftp.ncbi.nlm.nih.gov/genomes/all/GCF/000/520/215/GCF_000520215.1_Pseu_aeru_Z61_V1	false	5	6564649	5831
70	1169413.3	-	0	E	GCF_000265035.1_ASM26503v1	ftp://ftp.ncbi.nlm.nih.gov/genomes/all/GCF/000/265/035/GCF_000265035.1_ASM26503v1	false	225	6453808	5815
71	1402492.3	X24509	527	C	GCF_000481865.1_Pseu_aeru_X24509_V1	ftp://ftp.ncbi.nlm.nih.gov/genomes/all/GCF/000/481/865/GCF_000481865.1_Pseu_aeru_X24509_V1	false	5	6452753	5808
72	1402500.3	X13273	308	C	GCF_000481705.1_Pseu_aeru_X13273_V1	ftp://ftp.ncbi.nlm.nih.gov/genomes/all/GCF/000/481/705/GCF_000481705.1_Pseu_aeru_X13273_V1	false	15	7043434	6453
73	1341645.3	WS394	0	NA	GCF_000786485.1_PAWS394	ftp://ftp.ncbi.nlm.nih.gov/genomes/all/GCF/000/786/485/GCF_000786485.1_PAWS394	false	198	6754356	6114
74	1341644.3	WS136	0	NA	GCF_000820805.1_PAWS136	ftp://ftp.ncbi.nlm.nih.gov/genomes/all/GCF/000/820/805/GCF_000820805.1_PAWS136	false	70	6493088	5903
75	1434267.3	VRFPA08	823	C	GCF_000506885.1_P_aeruginosa_VRFPA08	ftp://ftp.ncbi.nlm.nih.gov/genomes/all/GCF/000/506/885/GCF_000506885.1_P_aeruginosa_VRFPA08	false	197	7035331	6281
76	1423141.3	VRFPA06	664	C	GCF_000567865.1_MDRPA06	ftp://ftp.ncbi.nlm.nih.gov/genomes/all/GCF/000/567/865/GCF_000567865.1_MDRPA06	false	277	6975032	5993
77	1400868.3	VRFPA04	823	C	GCF_000473745.2_ASM47374v3	ftp://ftp.ncbi.nlm.nih.gov/genomes/all/GCF/000/473/745/GCF_000473745.2_ASM47374v3	false	1	6818030	5935
78	1402493.3	UDL	0	C	GCF_000481845.1_Pseu_aeru_UDL_V1	ftp://ftp.ncbi.nlm.nih.gov/genomes/all/GCF/000/481/845/GCF_000481845.1_Pseu_aeru_UDL_V1	true	2	6305169	5652
79	1402496.3	U2504	235	C	GCF_000481785.1_Pseu_aeru_U2504_V1	ftp://ftp.ncbi.nlm.nih.gov/genomes/all/GCF/000/481/785/GCF_000481785.1_Pseu_aeru_U2504_V1	true	11	7096539	6456
80	287.2437	WH-SGI-V-07711	446	E	GCF_001452765.1_WH-SGI-V-07711	ftp://ftp.ncbi.nlm.nih.gov/genomes/all/GCF/001/452/765/GCF_001452765.1_WH-SGI-V-07711	false	305	7567509	7089
81	287.2487	WH-SGI-V-07710	2061	E	GCF_001453775.1_WH-SGI-V-07710	ftp://ftp.ncbi.nlm.nih.gov/genomes/all/GCF/001/453/775/GCF_001453775.1_WH-SGI-V-07710	false	82	6656202	6187
82	287.2436	WH-SGI-V-07709	569	C	GCF_001452755.1_WH-SGI-V-07709	ftp://ftp.ncbi.nlm.nih.gov/genomes/all/GCF/001/452/755/GCF_001452755.1_WH-SGI-V-07709	false	117	6884750	6507
83	287.2524	WH-SGI-V-07708	2060	C	GCF_001454585.1_WH-SGI-V-07708	ftp://ftp.ncbi.nlm.nih.gov/genomes/all/GCF/001/454/585/GCF_001454585.1_WH-SGI-V-07708	false	60	6157270	5707
84	287.2435	WH-SGI-V-07707	815	C	GCF_001452745.1_WH-SGI-V-07707	ftp://ftp.ncbi.nlm.nih.gov/genomes/all/GCF/001/452/745/GCF_001452745.1_WH-SGI-V-07707	false	87	6866306	6386
85	287.2434	WH-SGI-V-07706	348	C	GCF_001452725.1_WH-SGI-V-07706	ftp://ftp.ncbi.nlm.nih.gov/genomes/all/GCF/001/452/725/GCF_001452725.1_WH-SGI-V-07706	false	94	6796717	6370
86	287.2486	WH-SGI-V-07705	244	C	GCF_001453755.1_WH-SGI-V-07705	ftp://ftp.ncbi.nlm.nih.gov/genomes/all/GCF/001/453/755/GCF_001453755.1_WH-SGI-V-07705	false	130	6802755	6373
87	287.2433	WH-SGI-V-07704	390	C	GCF_001452685.1_WH-SGI-V-07704	ftp://ftp.ncbi.nlm.nih.gov/genomes/all/GCF/001/452/685/GCF_001452685.1_WH-SGI-V-07704	false	74	6480039	6101
88	287.2432	WH-SGI-V-07703	235	C	GCF_001452675.1_WH-SGI-V-07703	ftp://ftp.ncbi.nlm.nih.gov/genomes/all/GCF/001/452/675/GCF_001452675.1_WH-SGI-V-07703	false	115	6822222	6361
89	287.2431	WH-SGI-V-07702	111	C	GCF_001452665.1_WH-SGI-V-07702	ftp://ftp.ncbi.nlm.nih.gov/genomes/all/GCF/001/452/665/GCF_001452665.1_WH-SGI-V-07702	false	129	7244910	6765
90	287.2485	WH-SGI-V-07701	348	C	GCF_001453735.1_WH-SGI-V-07701	ftp://ftp.ncbi.nlm.nih.gov/genomes/all/GCF/001/453/735/GCF_001453735.1_WH-SGI-V-07701	false	160	6889338	6393
91	287.2430	WH-SGI-V-07700	111	C	GCF_001452645.1_WH-SGI-V-07700	ftp://ftp.ncbi.nlm.nih.gov/genomes/all/GCF/001/452/645/GCF_001452645.1_WH-SGI-V-07700	false	121	6950423	6429
92	287.2429	WH-SGI-V-07699	348	C	GCF_001452615.1_WH-SGI-V-07699	ftp://ftp.ncbi.nlm.nih.gov/genomes/all/GCF/001/452/615/GCF_001452615.1_WH-SGI-V-07699	false	130	6749021	6259
93	287.2484	WH-SGI-V-07698	1610	C	GCF_001453725.1_WH-SGI-V-07698	ftp://ftp.ncbi.nlm.nih.gov/genomes/all/GCF/001/453/725/GCF_001453725.1_WH-SGI-V-07698	false	225	7263037	6794
94	287.2428	WH-SGI-V-07697	381	C	GCF_001452605.1_WH-SGI-V-07697	ftp://ftp.ncbi.nlm.nih.gov/genomes/all/GCF/001/452/605/GCF_001452605.1_WH-SGI-V-07697	false	79	6384066	5925
95	287.2483	WH-SGI-V-07696	316	C	GCF_001453705.1_WH-SGI-V-07696	ftp://ftp.ncbi.nlm.nih.gov/genomes/all/GCF/001/453/705/GCF_001453705.1_WH-SGI-V-07696	false	115	6754841	6318
96	287.2482	WH-SGI-V-07695	1275	C	GCF_001453675.1_WH-SGI-V-07695	ftp://ftp.ncbi.nlm.nih.gov/genomes/all/GCF/001/453/675/GCF_001453675.1_WH-SGI-V-07695	false	68	6321958	5843
97	287.2427	WH-SGI-V-07694	235	C	GCF_001452575.1_WH-SGI-V-07694	ftp://ftp.ncbi.nlm.nih.gov/genomes/all/GCF/001/452/575/GCF_001452575.1_WH-SGI-V-07694	false	106	6776438	6274
98	287.2426	WH-SGI-V-07693	308	C	GCF_001452565.1_WH-SGI-V-07693	ftp://ftp.ncbi.nlm.nih.gov/genomes/all/GCF/001/452/565/GCF_001452565.1_WH-SGI-V-07693	false	200	7105181	6686
99	287.2425	WH-SGI-V-07692	2059	C	GCF_001452545.1_WH-SGI-V-07692	ftp://ftp.ncbi.nlm.nih.gov/genomes/all/GCF/001/452/545/GCF_001452545.1_WH-SGI-V-07692	false	73	6467973	6014
100	287.2481	WH-SGI-V-07691	175	C	GCF_001453665.1_WH-SGI-V-07691	ftp://ftp.ncbi.nlm.nih.gov/genomes/all/GCF/001/453/665/GCF_001453665.1_WH-SGI-V-07691	false	89	6992939	6601
101	287.2424	WH-SGI-V-07690	620	C	GCF_001452525.1_WH-SGI-V-07690	ftp://ftp.ncbi.nlm.nih.gov/genomes/all/GCF/001/452/525/GCF_001452525.1_WH-SGI-V-07690	false	347	6946716	6378
102	287.2423	WH-SGI-V-07689	179	C	GCF_001452495.1_WH-SGI-V-07689	ftp://ftp.ncbi.nlm.nih.gov/genomes/all/GCF/001/452/495/GCF_001452495.1_WH-SGI-V-07689	false	115	7034368	6572
103	287.2422	WH-SGI-V-07688	111	C	GCF_001452485.1_WH-SGI-V-07688	ftp://ftp.ncbi.nlm.nih.gov/genomes/all/GCF/001/452/485/GCF_001452485.1_WH-SGI-V-07688	false	123	7178161	6701
104	287.2421	WH-SGI-V-07687	308	C	GCF_001452465.1_WH-SGI-V-07687	ftp://ftp.ncbi.nlm.nih.gov/genomes/all/GCF/001/452/465/GCF_001452465.1_WH-SGI-V-07687	false	119	7157686	6754
105	287.2480	WH-SGI-V-07686	17	C	GCF_001453645.1_WH-SGI-V-07686	ftp://ftp.ncbi.nlm.nih.gov/genomes/all/GCF/001/453/645/GCF_001453645.1_WH-SGI-V-07686	false	51	6854762	6392
106	287.2420	WH-SGI-V-07685	298	C	GCF_001452445.1_WH-SGI-V-07685	ftp://ftp.ncbi.nlm.nih.gov/genomes/all/GCF/001/452/445/GCF_001452445.1_WH-SGI-V-07685	false	151	6895101	6462
107	287.2479	WH-SGI-V-07684	308	C	GCF_001453615.1_WH-SGI-V-07684	ftp://ftp.ncbi.nlm.nih.gov/genomes/all/GCF/001/453/615/GCF_001453615.1_WH-SGI-V-07684	false	95	6771449	6300
108	287.2478	WH-SGI-V-07683	235	C	GCF_001453595.1_WH-SGI-V-07683	ftp://ftp.ncbi.nlm.nih.gov/genomes/all/GCF/001/453/595/GCF_001453595.1_WH-SGI-V-07683	false	166	6908207	6417
109	287.2477	WH-SGI-V-07682	621	C	GCF_001453585.1_WH-SGI-V-07682	ftp://ftp.ncbi.nlm.nih.gov/genomes/all/GCF/001/453/585/GCF_001453585.1_WH-SGI-V-07682	false	105	6987552	6480
110	287.2419	WH-SGI-V-07681	381	C	GCF_001452415.1_WH-SGI-V-07681	ftp://ftp.ncbi.nlm.nih.gov/genomes/all/GCF/001/452/415/GCF_001452415.1_WH-SGI-V-07681	false	74	6581238	6145
111	287.2418	WH-SGI-V-07680	532	C	GCF_001452405.1_WH-SGI-V-07680	ftp://ftp.ncbi.nlm.nih.gov/genomes/all/GCF/001/452/405/GCF_001452405.1_WH-SGI-V-07680	false	99	6880534	6424
112	287.2476	WH-SGI-V-07679	235	C	GCF_001453565.1_WH-SGI-V-07679	ftp://ftp.ncbi.nlm.nih.gov/genomes/all/GCF/001/453/565/GCF_001453565.1_WH-SGI-V-07679	false	204	6617266	6134
113	287.2475	WH-SGI-V-07678	463	C	GCF_001453545.1_WH-SGI-V-07678	ftp://ftp.ncbi.nlm.nih.gov/genomes/all/GCF/001/453/545/GCF_001453545.1_WH-SGI-V-07678	false	98	6772383	6264
114	287.2417	WH-SGI-V-07652	111	C	GCF_001452385.1_WH-SGI-V-07652	ftp://ftp.ncbi.nlm.nih.gov/genomes/all/GCF/001/452/385/GCF_001452385.1_WH-SGI-V-07652	false	126	7011595	6571
115	287.2416	WH-SGI-V-07651	111	C	GCF_001452365.1_WH-SGI-V-07651	ftp://ftp.ncbi.nlm.nih.gov/genomes/all/GCF/001/452/365/GCF_001452365.1_WH-SGI-V-07651	false	134	7082568	6598
116	287.2474	WH-SGI-V-07650	261	C	GCF_001453515.1_WH-SGI-V-07650	ftp://ftp.ncbi.nlm.nih.gov/genomes/all/GCF/001/453/515/GCF_001453515.1_WH-SGI-V-07650	false	206	6902747	6316
117	287.2415	WH-SGI-V-07649	274	C	GCF_001452335.1_WH-SGI-V-07649	ftp://ftp.ncbi.nlm.nih.gov/genomes/all/GCF/001/452/335/GCF_001452335.1_WH-SGI-V-07649	false	89	6272439	5773
118	287.2473	WH-SGI-V-07648	316	C	GCF_001453495.1_WH-SGI-V-07648	ftp://ftp.ncbi.nlm.nih.gov/genomes/all/GCF/001/453/495/GCF_001453495.1_WH-SGI-V-07648	false	184	6852935	6390
119	287.2414	WH-SGI-V-07647	712	C	GCF_001452325.1_WH-SGI-V-07647	ftp://ftp.ncbi.nlm.nih.gov/genomes/all/GCF/001/452/325/GCF_001452325.1_WH-SGI-V-07647	false	163	7119082	6569
120	287.2472	WH-SGI-V-07646	235	C	GCF_001453485.1_WH-SGI-V-07646	ftp://ftp.ncbi.nlm.nih.gov/genomes/all/GCF/001/453/485/GCF_001453485.1_WH-SGI-V-07646	false	107	6802473	6332
121	287.2413	WH-SGI-V-07645	235	C	GCF_001452305.1_WH-SGI-V-07645	ftp://ftp.ncbi.nlm.nih.gov/genomes/all/GCF/001/452/305/GCF_001452305.1_WH-SGI-V-07645	false	120	6688686	6222
122	287.2412	WH-SGI-V-07644	235	C	GCF_001452285.1_WH-SGI-V-07644	ftp://ftp.ncbi.nlm.nih.gov/genomes/all/GCF/001/452/285/GCF_001452285.1_WH-SGI-V-07644	false	126	6915640	6517
123	287.2411	WH-SGI-V-07643	277	C	GCF_001452255.1_WH-SGI-V-07643	ftp://ftp.ncbi.nlm.nih.gov/genomes/all/GCF/001/452/255/GCF_001452255.1_WH-SGI-V-07643	false	110	6688111	6219
124	287.2410	WH-SGI-V-07642	175	C	GCF_001452235.1_WH-SGI-V-07642	ftp://ftp.ncbi.nlm.nih.gov/genomes/all/GCF/001/452/235/GCF_001452235.1_WH-SGI-V-07642	false	119	7056797	6670
125	287.2409	WH-SGI-V-07641	253	C	GCF_001452215.1_WH-SGI-V-07641	ftp://ftp.ncbi.nlm.nih.gov/genomes/all/GCF/001/452/215/GCF_001452215.1_WH-SGI-V-07641	false	150	6896447	6400
126	287.2408	WH-SGI-V-07640	267	C	GCF_001452205.1_WH-SGI-V-07640	ftp://ftp.ncbi.nlm.nih.gov/genomes/all/GCF/001/452/205/GCF_001452205.1_WH-SGI-V-07640	false	173	6880830	6417
127	287.2471	WH-SGI-V-07639	179	C	GCF_001453465.1_WH-SGI-V-07639	ftp://ftp.ncbi.nlm.nih.gov/genomes/all/GCF/001/453/465/GCF_001453465.1_WH-SGI-V-07639	false	196	7074689	6398
128	287.2470	WH-SGI-V-07638	2058	C	GCF_001453435.1_WH-SGI-V-07638	ftp://ftp.ncbi.nlm.nih.gov/genomes/all/GCF/001/453/435/GCF_001453435.1_WH-SGI-V-07638	false	78	6496554	6005
129	287.2407	WH-SGI-V-07637	2057	C	GCF_001452185.1_WH-SGI-V-07637	ftp://ftp.ncbi.nlm.nih.gov/genomes/all/GCF/001/452/185/GCF_001452185.1_WH-SGI-V-07637	false	89	6576141	6083
130	287.2406	WH-SGI-V-07636	313	C	GCF_001452155.1_WH-SGI-V-07636	ftp://ftp.ncbi.nlm.nih.gov/genomes/all/GCF/001/452/155/GCF_001452155.1_WH-SGI-V-07636	false	94	6773596	6344
131	287.2405	WH-SGI-V-07635	277	C	GCF_001452135.1_WH-SGI-V-07635	ftp://ftp.ncbi.nlm.nih.gov/genomes/all/GCF/001/452/135/GCF_001452135.1_WH-SGI-V-07635	false	106	6716925	6258
132	287.2404	WH-SGI-V-07634	446	C	GCF_001452125.1_WH-SGI-V-07634	ftp://ftp.ncbi.nlm.nih.gov/genomes/all/GCF/001/452/125/GCF_001452125.1_WH-SGI-V-07634	false	156	6870291	6425
133	287.2403	WH-SGI-V-07633	298	C	GCF_001452105.1_WH-SGI-V-07633	ftp://ftp.ncbi.nlm.nih.gov/genomes/all/GCF/001/452/105/GCF_001452105.1_WH-SGI-V-07633	false	138	6942577	6484
134	287.2469	WH-SGI-V-07632	712	C	GCF_001453415.1_WH-SGI-V-07632	ftp://ftp.ncbi.nlm.nih.gov/genomes/all/GCF/001/453/415/GCF_001453415.1_WH-SGI-V-07632	false	122	7023424	6468
135	287.2468	WH-SGI-V-07631	253	C	GCF_001453405.1_WH-SGI-V-07631	ftp://ftp.ncbi.nlm.nih.gov/genomes/all/GCF/001/453/405/GCF_001453405.1_WH-SGI-V-07631	false	74	6760317	6242
136	287.2402	WH-SGI-V-07630	274	C	GCF_001452075.1_WH-SGI-V-07630	ftp://ftp.ncbi.nlm.nih.gov/genomes/all/GCF/001/452/075/GCF_001452075.1_WH-SGI-V-07630	false	63	6472520	6008
137	287.2467	WH-SGI-V-07629	17	C	GCF_001453385.1_WH-SGI-V-07629	ftp://ftp.ncbi.nlm.nih.gov/genomes/all/GCF/001/453/385/GCF_001453385.1_WH-SGI-V-07629	false	46	6666774	6311
138	287.2401	WH-SGI-V-07628	235	C	GCF_001452055.1_WH-SGI-V-076137	ftp://ftp.ncbi.nlm.nih.gov/genomes/all/GCF/001/452/055/GCF_001452055.1_WH-SGI-V-076137	false	131	6747914	6250
139	287.2400	WH-SGI-V-07627	235	C	GCF_001452045.1_WH-SGI-V-07627	ftp://ftp.ncbi.nlm.nih.gov/genomes/all/GCF/001/452/045/GCF_001452045.1_WH-SGI-V-07627	false	93	6909417	6458
140	287.2399	WH-SGI-V-07626	235	C	GCF_001452025.1_WH-SGI-V-07626	ftp://ftp.ncbi.nlm.nih.gov/genomes/all/GCF/001/452/025/GCF_001452025.1_WH-SGI-V-07626	false	118	6807278	6304
141	287.2466	WH-SGI-V-07625	235	C	GCF_001453365.1_WH-SGI-V-07625	ftp://ftp.ncbi.nlm.nih.gov/genomes/all/GCF/001/453/365/GCF_001453365.1_WH-SGI-V-07625	false	153	7000992	6584
142	287.2465	WH-SGI-V-07624	235	C	GCF_001453345.1_WH-SGI-V-07624	ftp://ftp.ncbi.nlm.nih.gov/genomes/all/GCF/001/453/345/GCF_001453345.1_WH-SGI-V-07624	false	88	6799608	6260
143	287.2464	WH-SGI-V-07623	2056	C	GCF_001453315.1_WH-SGI-V-07623	ftp://ftp.ncbi.nlm.nih.gov/genomes/all/GCF/001/453/315/GCF_001453315.1_WH-SGI-V-07623	false	64	6422629	5935
144	287.2398	WH-SGI-V-07622	235	C	GCF_001451985.1_WH-SGI-V-07622	ftp://ftp.ncbi.nlm.nih.gov/genomes/all/GCF/001/451/985/GCF_001451985.1_WH-SGI-V-07622	false	166	6749695	6327
145	287.2397	WH-SGI-V-07621	179	C	GCF_001451975.1_WH-SGI-V-07621	ftp://ftp.ncbi.nlm.nih.gov/genomes/all/GCF/001/451/975/GCF_001451975.1_WH-SGI-V-07621	false	82	6929210	6428
146	287.2463	WH-SGI-V-07620	1527	C	GCF_001453305.1_WH-SGI-V-07620	ftp://ftp.ncbi.nlm.nih.gov/genomes/all/GCF/001/453/305/GCF_001453305.1_WH-SGI-V-07620	false	58	6545940	6052
147	287.2396	WH-SGI-V-07619	532	C	GCF_001451965.1_WH-SGI-V-07619	ftp://ftp.ncbi.nlm.nih.gov/genomes/all/GCF/001/451/965/GCF_001451965.1_WH-SGI-V-07619	false	142	6948292	6505
148	287.2395	WH-SGI-V-07618	2023	C	GCF_001451945.1_WH-SGI-V-07618	ftp://ftp.ncbi.nlm.nih.gov/genomes/all/GCF/001/451/945/GCF_001451945.1_WH-SGI-V-07618	false	159	6845114	6245
149	287.2394	WH-SGI-V-07508	261	C	GCF_001451905.1_WH-SGI-V-07508	ftp://ftp.ncbi.nlm.nih.gov/genomes/all/GCF/001/451/905/GCF_001451905.1_WH-SGI-V-07508	false	212	6992151	6390
150	287.2462	WH-SGI-V-07507	253	C	GCF_001453285.1_WH-SGI-V-07507	ftp://ftp.ncbi.nlm.nih.gov/genomes/all/GCF/001/453/285/GCF_001453285.1_WH-SGI-V-07507	false	64	6333355	5802
151	287.2461	WH-SGI-V-07506	508	C	GCF_001453265.1_WH-SGI-V-07506	ftp://ftp.ncbi.nlm.nih.gov/genomes/all/GCF/001/453/265/GCF_001453265.1_WH-SGI-V-07506	false	56	6590901	6133
152	287.2393	WH-SGI-V-07505	395	C	GCF_001451895.1_WH-SGI-V-07505	ftp://ftp.ncbi.nlm.nih.gov/genomes/all/GCF/001/451/895/GCF_001451895.1_WH-SGI-V-07505	false	74	7194830	6839
153	287.2392	WH-SGI-V-07504	235	C	GCF_001451885.1_WH-SGI-V-07504	ftp://ftp.ncbi.nlm.nih.gov/genomes/all/GCF/001/451/885/GCF_001451885.1_WH-SGI-V-07504	false	83	6827461	6341
154	287.2460	WH-SGI-V-07503	17	C	GCF_001453235.1_WH-SGI-V-07503	ftp://ftp.ncbi.nlm.nih.gov/genomes/all/GCF/001/453/235/GCF_001453235.1_WH-SGI-V-07503	false	64	6751624	6256
155	287.2391	WH-SGI-V-07502	244	C	GCF_001451865.1_WH-SGI-V-07502	ftp://ftp.ncbi.nlm.nih.gov/genomes/all/GCF/001/451/865/GCF_001451865.1_WH-SGI-V-07502	false	68	6482168	5995
156	287.2459	WH-SGI-V-07501	2054	C	GCF_001453225.1_WH-SGI-V-07501	ftp://ftp.ncbi.nlm.nih.gov/genomes/all/GCF/001/453/225/GCF_001453225.1_WH-SGI-V-07501	false	81	6420339	5940
157	287.2390	WH-SGI-V-07500	27	C	GCF_001451835.1_WH-SGI-V-07500	ftp://ftp.ncbi.nlm.nih.gov/genomes/all/GCF/001/451/835/GCF_001451835.1_WH-SGI-V-07500	false	63	6450818	6066
158	287.2458	WH-SGI-V-07499	179	C	GCF_001453205.1_WH-SGI-V-07499	ftp://ftp.ncbi.nlm.nih.gov/genomes/all/GCF/001/453/205/GCF_001453205.1_WH-SGI-V-07499	false	95	6762408	6239
159	287.2389	WH-SGI-V-07498	235	C	GCF_001451815.1_WH-SGI-V-07498	ftp://ftp.ncbi.nlm.nih.gov/genomes/all/GCF/001/451/815/GCF_001451815.1_WH-SGI-V-07498	false	91	6599883	6110
160	287.2388	WH-SGI-V-07497	111	C	GCF_001451805.1_WH-SGI-V-07497	ftp://ftp.ncbi.nlm.nih.gov/genomes/all/GCF/001/451/805/GCF_001451805.1_WH-SGI-V-07497	false	149	6785417	6270
161	287.2387	WH-SGI-V-07496	235	C	GCF_001451785.1_WH-SGI-V-07496	ftp://ftp.ncbi.nlm.nih.gov/genomes/all/GCF/001/451/785/GCF_001451785.1_WH-SGI-V-07496	false	129	6744788	6247
162	287.2386	WH-SGI-V-07495	395	C	GCF_001451755.1_WH-SGI-V-07495	ftp://ftp.ncbi.nlm.nih.gov/genomes/all/GCF/001/451/755/GCF_001451755.1_WH-SGI-V-07495	false	66	7192846	6841
163	287.2385	WH-SGI-V-07494	446	C	GCF_001451745.1_WH-SGI-V-07494	ftp://ftp.ncbi.nlm.nih.gov/genomes/all/GCF/001/451/745/GCF_001451745.1_WH-SGI-V-07494	false	137	6367706	5861
164	287.2384	WH-SGI-V-07493	316	C	GCF_001451725.1_WH-SGI-V-07493	ftp://ftp.ncbi.nlm.nih.gov/genomes/all/GCF/001/451/725/GCF_001451725.1_WH-SGI-V-07493	false	114	6733530	6314
165	287.2457	WH-SGI-V-07492	646	C	GCF_001453185.1_WH-SGI-V-07492	ftp://ftp.ncbi.nlm.nih.gov/genomes/all/GCF/001/453/185/GCF_001453185.1_WH-SGI-V-07492	false	117	7078144	6611
166	287.2383	WH-SGI-V-07491	1974	C	GCF_001451705.1_WH-SGI-V-07491	ftp://ftp.ncbi.nlm.nih.gov/genomes/all/GCF/001/451/705/GCF_001451705.1_WH-SGI-V-07491	false	53	6525982	6001
167	287.2382	WH-SGI-V-07490	1455	C	GCF_001451685.1_WH-SGI-V-07490	ftp://ftp.ncbi.nlm.nih.gov/genomes/all/GCF/001/451/685/GCF_001451685.1_WH-SGI-V-07490	false	67	6301604	5797
168	287.2381	WH-SGI-V-07489	244	C	GCF_001451655.1_WH-SGI-V-07489	ftp://ftp.ncbi.nlm.nih.gov/genomes/all/GCF/001/451/655/GCF_001451655.1_WH-SGI-V-07489	false	75	6545260	6045
169	287.2380	WH-SGI-V-07488	836	C	GCF_001451645.1_WH-SGI-V-07488	ftp://ftp.ncbi.nlm.nih.gov/genomes/all/GCF/001/451/645/GCF_001451645.1_WH-SGI-V-07488	false	116	5966500	5483
170	287.2379	WH-SGI-V-07487	235	C	GCF_001451625.1_WH-SGI-V-07487	ftp://ftp.ncbi.nlm.nih.gov/genomes/all/GCF/001/451/625/GCF_001451625.1_WH-SGI-V-07487	false	134	6453065	5962
171	287.2378	WH-SGI-V-07486	235	C	GCF_001451605.1_WH-SGI-V-07486	ftp://ftp.ncbi.nlm.nih.gov/genomes/all/GCF/001/451/605/GCF_001451605.1_WH-SGI-V-07486	false	160	6832697	6389
172	287.2377	WH-SGI-V-07485	2053	C	GCF_001451575.1_WH-SGI-V-07485	ftp://ftp.ncbi.nlm.nih.gov/genomes/all/GCF/001/451/575/GCF_001451575.1_WH-SGI-V-07485	false	55	6378655	5927
173	287.2376	WH-SGI-V-07484	277	C	GCF_001451565.1_WH-SGI-V-07484	ftp://ftp.ncbi.nlm.nih.gov/genomes/all/GCF/001/451/565/GCF_001451565.1_WH-SGI-V-07484	false	92	6707423	6244
174	287.2374	WH-SGI-V-07428	2052	C	GCF_001451525.1_WH-SGI-V-07491	ftp://ftp.ncbi.nlm.nih.gov/genomes/all/GCF/001/451/525/GCF_001451525.1_WH-SGI-V-07491	false	52	6281269	5815
175	287.2375	WH-SGI-V-07427	179	C	GCF_001451535.1_WH-SGI-V-07427	ftp://ftp.ncbi.nlm.nih.gov/genomes/all/GCF/001/451/535/GCF_001451535.1_WH-SGI-V-07427	false	130	7047911	6520
176	287.2373	WH-SGI-V-07426	1182	C	GCF_001451505.1_WH-SGI-V-07426	ftp://ftp.ncbi.nlm.nih.gov/genomes/all/GCF/001/451/505/GCF_001451505.1_WH-SGI-V-07426	false	143	6956852	6392
177	287.2372	WH-SGI-V-07425	235	C	GCF_001451485.1_WH-SGI-V-07425	ftp://ftp.ncbi.nlm.nih.gov/genomes/all/GCF/001/451/485/GCF_001451485.1_WH-SGI-V-07425	false	103	6719736	6231
178	287.2371	WH-SGI-V-07424	179	C	GCF_001451455.1_WH-SGI-V-07424	ftp://ftp.ncbi.nlm.nih.gov/genomes/all/GCF/001/451/455/GCF_001451455.1_WH-SGI-V-07424	false	114	7079062	6525
179	287.2456	WH-SGI-V-07423	155	C	GCF_001453155.1_WH-SGI-V-07423	ftp://ftp.ncbi.nlm.nih.gov/genomes/all/GCF/001/453/155/GCF_001453155.1_WH-SGI-V-07423	false	142	7083721	6602
180	287.2370	WH-SGI-V-07422	2051	C	GCF_001451445.1_WH-SGI-V-07422	ftp://ftp.ncbi.nlm.nih.gov/genomes/all/GCF/001/451/445/GCF_001451445.1_WH-SGI-V-07422	false	77	6354611	5712
181	287.2369	WH-SGI-V-07421	298	C	GCF_001451425.1_WH-SGI-V-07421	ftp://ftp.ncbi.nlm.nih.gov/genomes/all/GCF/001/451/425/GCF_001451425.1_WH-SGI-V-07421	false	135	6874120	6372
182	287.2455	WH-SGI-V-07420	2050	C	GCF_001453145.1_WH-SGI-V-07420	ftp://ftp.ncbi.nlm.nih.gov/genomes/all/GCF/001/453/145/GCF_001453145.1_WH-SGI-V-07420	false	72	6402221	5881
183	287.2368	WH-SGI-V-07419	395	C	GCF_001451405.1_WH-SGI-V-07419	ftp://ftp.ncbi.nlm.nih.gov/genomes/all/GCF/001/451/405/GCF_001451405.1_WH-SGI-V-07419	false	44	7013183	6659
184	287.2454	WH-SGI-V-07418	316	NA	GCF_001453125.1_WH-SGI-V-07418	ftp://ftp.ncbi.nlm.nih.gov/genomes/all/GCF/001/453/125/GCF_001453125.1_WH-SGI-V-07418	false	167	6791929	6318
185	287.2367	WH-SGI-V-07417	244	C	GCF_001451375.1_WH-SGI-V-07417	ftp://ftp.ncbi.nlm.nih.gov/genomes/all/GCF/001/451/375/GCF_001451375.1_WH-SGI-V-07417	false	146	6860209	6330
186	287.2453	WH-SGI-V-07416	164	C	GCF_001453095.1_WH-SGI-V-07416	ftp://ftp.ncbi.nlm.nih.gov/genomes/all/GCF/001/453/095/GCF_001453095.1_WH-SGI-V-07416	false	42	6384416	5967
187	287.2359	WH-SGI-V-07415	357	C	GCF_001451225.1_WH-SGI-V-07415	ftp://ftp.ncbi.nlm.nih.gov/genomes/all/GCF/001/451/225/GCF_001451225.1_WH-SGI-V-07415	false	119	6668890	6291
188	287.2358	WH-SGI-V-07414	155	C	GCF_001451205.1_WH-SGI-V-07414	ftp://ftp.ncbi.nlm.nih.gov/genomes/all/GCF/001/451/205/GCF_001451205.1_WH-SGI-V-07414	false	81	6788932	6350
189	287.2357	WH-SGI-V-07413	675	C	GCF_001451175.1_WH-SGI-V-07413	ftp://ftp.ncbi.nlm.nih.gov/genomes/all/GCF/001/451/175/GCF_001451175.1_WH-SGI-V-07413	false	67	6301989	5766
190	287.2366	WH-SGI-V-07412	198	C	GCF_001451355.1_WH-SGI-V-07412	ftp://ftp.ncbi.nlm.nih.gov/genomes/all/GCF/001/451/355/GCF_001451355.1_WH-SGI-V-07412	false	53	6409160	5984
191	287.2356	WH-SGI-V-07411	386	C	GCF_001451165.1_WH-SGI-V-07411	ftp://ftp.ncbi.nlm.nih.gov/genomes/all/GCF/001/451/165/GCF_001451165.1_WH-SGI-V-07411	false	100	6596120	6136
192	287.2364	WH-SGI-V-07410	1247	C	GCF_001451325.1_WH-SGI-V-07410	ftp://ftp.ncbi.nlm.nih.gov/genomes/all/GCF/001/451/325/GCF_001451325.1_WH-SGI-V-07410	false	68	6370210	5919
193	287.2365	WH-SGI-V-07409	244	C	GCF_001451335.1_WH-SGI-V-07409	ftp://ftp.ncbi.nlm.nih.gov/genomes/all/GCF/001/451/335/GCF_001451335.1_WH-SGI-V-07409	false	144	6932716	6494
194	287.2363	WH-SGI-V-07408	253	C	GCF_001451295.1_WH-SGI-V-07408	ftp://ftp.ncbi.nlm.nih.gov/genomes/all/GCF/001/451/295/GCF_001451295.1_WH-SGI-V-07408	false	111	6690847	6179
195	287.2355	WH-SGI-V-07407	253	C	GCF_001451145.1_WH-SGI-V-07407	ftp://ftp.ncbi.nlm.nih.gov/genomes/all/GCF/001/451/145/GCF_001451145.1_WH-SGI-V-07407	false	96	6722812	6228
196	287.2354	WH-SGI-V-07406	235	C	GCF_001451125.1_WH-SGI-V-07406	ftp://ftp.ncbi.nlm.nih.gov/genomes/all/GCF/001/451/125/GCF_001451125.1_WH-SGI-V-07406	false	74	6847965	6367
197	287.2353	WH-SGI-V-07405	683	C	GCF_001451105.1_WH-SGI-V-07405	ftp://ftp.ncbi.nlm.nih.gov/genomes/all/GCF/001/451/105/GCF_001451105.1_WH-SGI-V-07405	false	90	6476577	5981
198	287.2362	WH-SGI-V-07404	348	C	GCF_001451265.1_WH-SGI-V-07404	ftp://ftp.ncbi.nlm.nih.gov/genomes/all/GCF/001/451/265/GCF_001451265.1_WH-SGI-V-07404	false	142	6694592	6248
199	287.2351	WH-SGI-V-07392	111	C	GCF_001451065.1_WH-SGI-V-07392	ftp://ftp.ncbi.nlm.nih.gov/genomes/all/GCF/001/451/065/GCF_001451065.1_WH-SGI-V-07392	false	163	7021152	6544
200	287.2352	WH-SGI-V-07391	111	C	GCF_001451075.1_WH-SGI-V-07391	ftp://ftp.ncbi.nlm.nih.gov/genomes/all/GCF/001/451/075/GCF_001451075.1_WH-SGI-V-07391	false	120	6988957	6494
201	287.2350	WH-SGI-V-07390	1320	C	GCF_001451025.1_WH-SGI-V-07390	ftp://ftp.ncbi.nlm.nih.gov/genomes/all/GCF/001/451/025/GCF_001451025.1_WH-SGI-V-07390	false	105	6724017	6288
202	287.2349	WH-SGI-V-07389	1320	C	GCF_001451015.1_WH-SGI-V-07389	ftp://ftp.ncbi.nlm.nih.gov/genomes/all/GCF/001/451/015/GCF_001451015.1_WH-SGI-V-07389	false	116	6727373	6297
203	287.2361	WH-SGI-V-07388	348	C	GCF_001451255.1_WH-SGI-V-07388	ftp://ftp.ncbi.nlm.nih.gov/genomes/all/GCF/001/451/255/GCF_001451255.1_WH-SGI-V-07388	false	147	6919431	6486
204	287.2348	WH-SGI-V-07387	235	C	GCF_001450995.1_WH-SGI-V-07387	ftp://ftp.ncbi.nlm.nih.gov/genomes/all/GCF/001/450/995/GCF_001450995.1_WH-SGI-V-07387	false	88	6566958	6052
205	287.2347	WH-SGI-V-07386	155	C	GCF_001450985.1_WH-SGI-V-07386	ftp://ftp.ncbi.nlm.nih.gov/genomes/all/GCF/001/450/985/GCF_001450985.1_WH-SGI-V-07386	false	86	6792179	6358
206	287.2343	WH-SGI-V-07385	446	C	GCF_001450905.1_WH-SGI-V-07385	ftp://ftp.ncbi.nlm.nih.gov/genomes/all/GCF/001/450/905/GCF_001450905.1_WH-SGI-V-07385	false	168	7037854	6579
207	287.2344	WH-SGI-V-07384	830	C	GCF_001450915.1_WH-SGI-V-07384	ftp://ftp.ncbi.nlm.nih.gov/genomes/all/GCF/001/450/915/GCF_001450915.1_WH-SGI-V-07384	false	161	7101136	6585
208	287.2360	WH-SGI-V-07383	640	E	GCF_001451245.1_WH-SGI-V-07383	ftp://ftp.ncbi.nlm.nih.gov/genomes/all/GCF/001/451/245/GCF_001451245.1_WH-SGI-V-07383	false	86	6997180	6572
209	287.2342	WH-SGI-V-07382	17	C	GCF_001450875.1_WH-SGI-V-07382	ftp://ftp.ncbi.nlm.nih.gov/genomes/all/GCF/001/450/875/GCF_001450875.1_WH-SGI-V-07382	false	114	6907067	6454
210	287.2345	WH-SGI-V-07381	532	C	GCF_001450925.1_WH-SGI-V-07381	ftp://ftp.ncbi.nlm.nih.gov/genomes/all/GCF/001/450/925/GCF_001450925.1_WH-SGI-V-07381	false	143	6838111	6369
211	287.2313	WH-SGI-V-07380	2049	C	GCF_001450305.1_WH-SGI-V-07380	ftp://ftp.ncbi.nlm.nih.gov/genomes/all/GCF/001/450/305/GCF_001450305.1_WH-SGI-V-07380	false	111	6386113	5896
212	287.2312	WH-SGI-V-07379	357	C	GCF_001450275.1_WH-SGI-V-07379	ftp://ftp.ncbi.nlm.nih.gov/genomes/all/GCF/001/450/275/GCF_001450275.1_WH-SGI-V-07379	false	131	7094204	6684
213	287.2311	WH-SGI-V-07378	235	C	GCF_001450265.1_WH-SGI-V-07378	ftp://ftp.ncbi.nlm.nih.gov/genomes/all/GCF/001/450/265/GCF_001450265.1_WH-SGI-V-07378	false	199	7489959	7073
214	287.2310	WH-SGI-V-07377	1129	C	GCF_001450245.1_WH-SGI-V-07377	ftp://ftp.ncbi.nlm.nih.gov/genomes/all/GCF/001/450/245/GCF_001450245.1_WH-SGI-V-07377	false	37	6400495	5917
215	287.2341	WH-SGI-V-07376	279	C	GCF_001450865.1_WH-SGI-V-07376	ftp://ftp.ncbi.nlm.nih.gov/genomes/all/GCF/001/450/865/GCF_001450865.1_WH-SGI-V-07376	false	101	6707591	6266
216	287.2309	WH-SGI-V-07375	198	C	GCF_001450225.1_WH-SGI-V-07375	ftp://ftp.ncbi.nlm.nih.gov/genomes/all/GCF/001/450/225/GCF_001450225.1_WH-SGI-V-07375	false	56	6352578	5913
217	287.2308	WH-SGI-V-07374	389	C	GCF_001450195.1_WH-SGI-V-07374	ftp://ftp.ncbi.nlm.nih.gov/genomes/all/GCF/001/450/195/GCF_001450195.1_WH-SGI-V-07374	false	145	6793699	6295
218	287.2340	WH-SGI-V-07373	388	C	GCF_001450835.1_WH-SGI-V-07373	ftp://ftp.ncbi.nlm.nih.gov/genomes/all/GCF/001/450/835/GCF_001450835.1_WH-SGI-V-07373	false	63	6335770	5868
219	287.2307	WH-SGI-V-07372	2048	C	GCF_001450185.1_WH-SGI-V-07372	ftp://ftp.ncbi.nlm.nih.gov/genomes/all/GCF/001/450/185/GCF_001450185.1_WH-SGI-V-07372	false	72	6461321	5988
220	287.2339	WH-SGI-V-07371	348	C	GCF_001450825.1_WH-SGI-V-07371	ftp://ftp.ncbi.nlm.nih.gov/genomes/all/GCF/001/450/825/GCF_001450825.1_WH-SGI-V-07371	false	126	6944252	6419
221	287.2306	WH-SGI-V-07370	2047	C	GCF_001450165.1_WH-SGI-V-07370	ftp://ftp.ncbi.nlm.nih.gov/genomes/all/GCF/001/450/165/GCF_001450165.1_WH-SGI-V-07370	false	174	6581092	6014
222	287.2305	WH-SGI-V-07369	2046	C	GCF_001450145.1_WH-SGI-V-07369	ftp://ftp.ncbi.nlm.nih.gov/genomes/all/GCF/001/450/145/GCF_001450145.1_WH-SGI-V-07369	false	215	7088679	6575
223	287.2304	WH-SGI-V-07368	671	C	GCF_001450115.1_WH-SGI-V-07368	ftp://ftp.ncbi.nlm.nih.gov/genomes/all/GCF/001/450/115/GCF_001450115.1_WH-SGI-V-07368	false	105	6817892	6376
224	287.2523	WH-SGI-V-07330	111	C	GCF_001454565.1_WH-SGI-V-07330	ftp://ftp.ncbi.nlm.nih.gov/genomes/all/GCF/001/454/565/GCF_001454565.1_WH-SGI-V-07330	false	150	7108381	6622
225	287.2522	WH-SGI-V-07329	111	C	GCF_001454545.1_WH-SGI-V-07329	ftp://ftp.ncbi.nlm.nih.gov/genomes/all/GCF/001/454/545/GCF_001454545.1_WH-SGI-V-07329	false	101	6996701	6510
226	287.2521	WH-SGI-V-07328	111	C	GCF_001454515.1_WH-SGI-V-07364	ftp://ftp.ncbi.nlm.nih.gov/genomes/all/GCF/001/454/515/GCF_001454515.1_WH-SGI-V-07364	false	125	6909657	6453
227	287.2536	WH-SGI-V-07327	111	C	GCF_001454825.1_WH-SGI-V-07327	ftp://ftp.ncbi.nlm.nih.gov/genomes/all/GCF/001/454/825/GCF_001454825.1_WH-SGI-V-07327	false	182	7435613	6987
228	287.2535	WH-SGI-V-07326	111	C	GCF_001454805.1_WH-SGI-V-07326	ftp://ftp.ncbi.nlm.nih.gov/genomes/all/GCF/001/454/805/GCF_001454805.1_WH-SGI-V-07326	false	309	7165530	6613
229	287.2520	WH-SGI-V-07325	111	C	GCF_001454495.1_WH-SGI-V-07325	ftp://ftp.ncbi.nlm.nih.gov/genomes/all/GCF/001/454/495/GCF_001454495.1_WH-SGI-V-07325	false	149	7130660	6679
230	287.2519	WH-SGI-V-07324	111	C	GCF_001454485.1_WH-SGI-V-07324	ftp://ftp.ncbi.nlm.nih.gov/genomes/all/GCF/001/454/485/GCF_001454485.1_WH-SGI-V-07324	false	126	6906125	6350
231	287.2518	WH-SGI-V-07323	111	C	GCF_001454465.1_WH-SGI-V-07323	ftp://ftp.ncbi.nlm.nih.gov/genomes/all/GCF/001/454/465/GCF_001454465.1_WH-SGI-V-07323	false	144	6932836	6459
232	287.2517	WH-SGI-V-07322	111	C	GCF_001454445.1_WH-SGI-V-07322	ftp://ftp.ncbi.nlm.nih.gov/genomes/all/GCF/001/454/445/GCF_001454445.1_WH-SGI-V-07322	false	149	7180914	6728
233	287.2534	WH-SGI-V-07320	111	C	GCF_001454785.1_WH-SGI-V-07320	ftp://ftp.ncbi.nlm.nih.gov/genomes/all/GCF/001/454/785/GCF_001454785.1_WH-SGI-V-07320	false	138	7089643	6604
234	287.2533	WH-SGI-V-07318	532	C	GCF_001454755.1_WH-SGI-V-07318	ftp://ftp.ncbi.nlm.nih.gov/genomes/all/GCF/001/454/755/GCF_001454755.1_WH-SGI-V-07318	false	157	6916066	6460
235	287.2516	WH-SGI-V-07317	2045	C	GCF_001454415.1_WH-SGI-V-07317	ftp://ftp.ncbi.nlm.nih.gov/genomes/all/GCF/001/454/415/GCF_001454415.1_WH-SGI-V-07317	false	89	6433955	5953
236	287.2515	WH-SGI-V-07316	2044	C	GCF_001454395.1_WH-SGI-V-07316	ftp://ftp.ncbi.nlm.nih.gov/genomes/all/GCF/001/454/395/GCF_001454395.1_WH-SGI-V-07316	false	41	6247676	5799
237	287.2514	WH-SGI-V-07314	2043	NA	GCF_001454385.1_WH-SGI-V-07314	ftp://ftp.ncbi.nlm.nih.gov/genomes/all/GCF/001/454/385/GCF_001454385.1_WH-SGI-V-07314	false	41	6355610	5852
238	287.2513	WH-SGI-V-07313	316	C	GCF_001454365.1_WH-SGI-V-07313	ftp://ftp.ncbi.nlm.nih.gov/genomes/all/GCF/001/454/365/GCF_001454365.1_WH-SGI-V-07313	false	87	6533690	6029
239	287.2512	WH-SGI-V-07312	2042	C	GCF_001454335.1_WH-SGI-V-07312	ftp://ftp.ncbi.nlm.nih.gov/genomes/all/GCF/001/454/335/GCF_001454335.1_WH-SGI-V-07312	false	46	6481442	6000
240	287.2532	WH-SGI-V-07311	244	C	GCF_001454745.1_WH-SGI-V-07311	ftp://ftp.ncbi.nlm.nih.gov/genomes/all/GCF/001/454/745/GCF_001454745.1_WH-SGI-V-07311	false	86	6750934	6128
241	287.2511	WH-SGI-V-07310	2041	C	GCF_001454325.1_WH-SGI-V-07310	ftp://ftp.ncbi.nlm.nih.gov/genomes/all/GCF/001/454/325/GCF_001454325.1_WH-SGI-V-07310	false	70	6441217	5932
242	287.2510	WH-SGI-V-07309	235	C	GCF_001454305.1_WH-SGI-V-07309	ftp://ftp.ncbi.nlm.nih.gov/genomes/all/GCF/001/454/305/GCF_001454305.1_WH-SGI-V-07309	false	136	6701776	6229
243	287.2509	WH-SGI-V-07306	2040	C	GCF_001454285.1_WH-SGI-V-07306	ftp://ftp.ncbi.nlm.nih.gov/genomes/all/GCF/001/454/285/GCF_001454285.1_WH-SGI-V-07306	false	64	6213982	5766
244	287.2531	WH-SGI-V-07305	17	E	GCF_001454725.1_WH-SGI-V-07305	ftp://ftp.ncbi.nlm.nih.gov/genomes/all/GCF/001/454/725/GCF_001454725.1_WH-SGI-V-07305	false	56	6881268	6399
245	287.2530	WH-SGI-V-07302	27	C	GCF_001454705.1_WH-SGI-V-07302	ftp://ftp.ncbi.nlm.nih.gov/genomes/all/GCF/001/454/705/GCF_001454705.1_WH-SGI-V-07302	false	105	6671144	6199
246	287.2508	WH-SGI-V-07300	553	C	GCF_001454265.1_WH-SGI-V-07300	ftp://ftp.ncbi.nlm.nih.gov/genomes/all/GCF/001/454/265/GCF_001454265.1_WH-SGI-V-07300	false	123	6045229	5550
247	287.2488	WH-SGI-V-07299	549	C	GCF_001453805.1_WH-SGI-V-07299	ftp://ftp.ncbi.nlm.nih.gov/genomes/all/GCF/001/453/805/GCF_001453805.1_WH-SGI-V-07299	false	89	6082478	5626
248	287.2507	WH-SGI-V-07297	446	E	GCF_001454235.1_WH-SGI-V-07297	ftp://ftp.ncbi.nlm.nih.gov/genomes/all/GCF/001/454/235/GCF_001454235.1_WH-SGI-V-07297	false	132	6772578	6254
249	287.2506	WH-SGI-V-07296	111	C	GCF_001454225.1_WH-SGI-V-07296	ftp://ftp.ncbi.nlm.nih.gov/genomes/all/GCF/001/454/225/GCF_001454225.1_WH-SGI-V-07296	false	114	7006459	6487
250	287.2505	WH-SGI-V-07295	308	C	GCF_001454205.1_WH-SGI-V-07295	ftp://ftp.ncbi.nlm.nih.gov/genomes/all/GCF/001/454/205/GCF_001454205.1_WH-SGI-V-07295	false	116	6747456	6322
251	287.2504	WH-SGI-V-07294	132	C	GCF_001454175.1_WH-SGI-V-07294	ftp://ftp.ncbi.nlm.nih.gov/genomes/all/GCF/001/454/175/GCF_001454175.1_WH-SGI-V-07294	false	51	6415515	5949
252	287.2503	WH-SGI-V-07293	671	C	GCF_001454165.1_WH-SGI-V-07293	ftp://ftp.ncbi.nlm.nih.gov/genomes/all/GCF/001/454/165/GCF_001454165.1_WH-SGI-V-07293	false	120	6583317	6085
253	287.2502	WH-SGI-V-07291	233	C	GCF_001454145.1_WH-SGI-V-07291	ftp://ftp.ncbi.nlm.nih.gov/genomes/all/GCF/001/454/145/GCF_001454145.1_WH-SGI-V-07291	false	130	6813388	6292
254	287.2501	WH-SGI-V-07290	244	C	GCF_001454125.1_WH-SGI-V-07290	ftp://ftp.ncbi.nlm.nih.gov/genomes/all/GCF/001/454/125/GCF_001454125.1_WH-SGI-V-07290	false	95	6853190	6439
255	287.2529	WH-SGI-V-07287	2039	E	GCF_001454675.1_WH-SGI-V-07287	ftp://ftp.ncbi.nlm.nih.gov/genomes/all/GCF/001/454/675/GCF_001454675.1_WH-SGI-V-07287	false	61	6461457	5847
256	287.2500	WH-SGI-V-07286	2038	E	GCF_001454095.1_WH-SGI-V-07856	ftp://ftp.ncbi.nlm.nih.gov/genomes/all/GCF/001/454/095/GCF_001454095.1_WH-SGI-V-07856	false	69	6319063	5816
257	287.2499	WH-SGI-V-07284	316	E	GCF_001454085.1_WH-SGI-V-07574	ftp://ftp.ncbi.nlm.nih.gov/genomes/all/GCF/001/454/085/GCF_001454085.1_WH-SGI-V-07574	false	156	7003349	6505
258	287.2528	WH-SGI-V-07283	664	NA	GCF_001454665.1_WH-SGI-V-07673	ftp://ftp.ncbi.nlm.nih.gov/genomes/all/GCF/001/454/665/GCF_001454665.1_WH-SGI-V-07673	false	111	6835062	6423
259	287.2452	WH-SGI-V-07282	676	C	GCF_001453075.1_WH-SGI-V-071082	ftp://ftp.ncbi.nlm.nih.gov/genomes/all/GCF/001/453/075/GCF_001453075.1_WH-SGI-V-071082	false	56	6257042	5790
260	287.2527	WH-SGI-V-07281	2037	C	GCF_001454645.1_WH-SGI-V-071851	ftp://ftp.ncbi.nlm.nih.gov/genomes/all/GCF/001/454/645/GCF_001454645.1_WH-SGI-V-071851	false	201	6909603	6398
261	287.2526	WH-SGI-V-07280	2035	C	GCF_001454625.1_WH-SGI-V-07790	ftp://ftp.ncbi.nlm.nih.gov/genomes/all/GCF/001/454/625/GCF_001454625.1_WH-SGI-V-07790	false	52	6321864	5854
262	287.2495	WH-SGI-V-07279	2035	C	GCF_001453945.1_WH-SGI-V-07279	ftp://ftp.ncbi.nlm.nih.gov/genomes/all/GCF/001/453/945/GCF_001453945.1_WH-SGI-V-07279	false	46	6422016	5941
263	287.2494	WH-SGI-V-07278	2034	C	GCF_001453915.1_WH-SGI-V-07278	ftp://ftp.ncbi.nlm.nih.gov/genomes/all/GCF/001/453/915/GCF_001453915.1_WH-SGI-V-07278	false	112	6782438	6310
264	287.2498	WH-SGI-V-07277	319	C	GCF_001454065.1_WH-SGI-V-07277	ftp://ftp.ncbi.nlm.nih.gov/genomes/all/GCF/001/454/065/GCF_001454065.1_WH-SGI-V-07277	false	89	6831134	6386
265	287.2497	WH-SGI-V-07276	235	C	GCF_001454045.1_WH-SGI-V-07276	ftp://ftp.ncbi.nlm.nih.gov/genomes/all/GCF/001/454/045/GCF_001454045.1_WH-SGI-V-07276	false	103	6723240	6212
266	287.2493	WH-SGI-V-07273	17	C	GCF_001453905.1_WH-SGI-V-07273	ftp://ftp.ncbi.nlm.nih.gov/genomes/all/GCF/001/453/905/GCF_001453905.1_WH-SGI-V-07273	false	63	7089845	6673
267	287.2451	WH-SGI-V-07272	17	C	GCF_001453065.1_WH-SGI-V-07272	ftp://ftp.ncbi.nlm.nih.gov/genomes/all/GCF/001/453/065/GCF_001453065.1_WH-SGI-V-07272	false	55	6957178	6518
268	287.2525	WH-SGI-V-07268	235	C	GCF_001454595.1_WH-SGI-V-07268	ftp://ftp.ncbi.nlm.nih.gov/genomes/all/GCF/001/454/595/GCF_001454595.1_WH-SGI-V-07268	false	115	6763374	6276
269	287.2450	WH-SGI-V-07267	348	C	GCF_001453025.1_WH-SGI-V-07267	ftp://ftp.ncbi.nlm.nih.gov/genomes/all/GCF/001/453/025/GCF_001453025.1_WH-SGI-V-07267	false	187	6783692	6358
270	287.2496	WH-SGI-V-07266	2033	C	GCF_001453985.1_WH-SGI-V-07266	ftp://ftp.ncbi.nlm.nih.gov/genomes/all/GCF/001/453/985/GCF_001453985.1_WH-SGI-V-07266	false	78	6377586	5872
271	287.2448	WH-SGI-V-07265	2032	C	GCF_001452995.1_WH-SGI-V-07265	ftp://ftp.ncbi.nlm.nih.gov/genomes/all/GCF/001/452/995/GCF_001452995.1_WH-SGI-V-07265	false	39	6389184	5924
272	287.2449	WH-SGI-V-07263	1203	C	GCF_001453015.1_WH-SGI-V-07263	ftp://ftp.ncbi.nlm.nih.gov/genomes/all/GCF/001/453/015/GCF_001453015.1_WH-SGI-V-07263	false	64	7587021	7139
273	287.2447	WH-SGI-V-07261	2031	C	GCF_001452985.1_WH-SGI-V-07261	ftp://ftp.ncbi.nlm.nih.gov/genomes/all/GCF/001/452/985/GCF_001452985.1_WH-SGI-V-07261	false	74	6526916	5953
274	287.2446	WH-SGI-V-07260	260	C	GCF_001452965.1_WH-SGI-V-07260	ftp://ftp.ncbi.nlm.nih.gov/genomes/all/GCF/001/452/965/GCF_001452965.1_WH-SGI-V-07260	false	75	7043467	6608
275	287.2492	WH-SGI-V-07259	111	C	GCF_001453885.1_WH-SGI-V-07259	ftp://ftp.ncbi.nlm.nih.gov/genomes/all/GCF/001/453/885/GCF_001453885.1_WH-SGI-V-07259	false	175	7437479	7024
276	287.2445	WH-SGI-V-07258	313	C	GCF_001452935.1_WH-SGI-V-07258	ftp://ftp.ncbi.nlm.nih.gov/genomes/all/GCF/001/452/935/GCF_001452935.1_WH-SGI-V-07258	false	62	6801458	6329
277	287.2491	WH-SGI-V-07256	111	C	GCF_001453855.1_WH-SGI-V-07256	ftp://ftp.ncbi.nlm.nih.gov/genomes/all/GCF/001/453/855/GCF_001453855.1_WH-SGI-V-07256	false	181	7235014	6770
278	287.2490	WH-SGI-V-07255	313	C	GCF_001453835.1_WH-SGI-V-07255	ftp://ftp.ncbi.nlm.nih.gov/genomes/all/GCF/001/453/835/GCF_001453835.1_WH-SGI-V-07255	false	114	6433713	6006
279	287.2444	WH-SGI-V-07254	348	C	GCF_001452915.1_WH-SGI-V-07254	ftp://ftp.ncbi.nlm.nih.gov/genomes/all/GCF/001/452/915/GCF_001452915.1_WH-SGI-V-07254	false	105	6783242	6348
280	287.2443	WH-SGI-V-07253	292	C	GCF_001452905.1_WH-SGI-V-07253	ftp://ftp.ncbi.nlm.nih.gov/genomes/all/GCF/001/452/905/GCF_001452905.1_WH-SGI-V-07253	false	116	7381524	6950
281	287.2442	WH-SGI-V-07252	2030	C	GCF_001452885.1_WH-SGI-V-07252	ftp://ftp.ncbi.nlm.nih.gov/genomes/all/GCF/001/452/885/GCF_001452885.1_WH-SGI-V-07252	false	53	6485434	5915
282	287.2489	WH-SGI-V-07251	446	C	GCF_001453825.1_WH-SGI-V-07251	ftp://ftp.ncbi.nlm.nih.gov/genomes/all/GCF/001/453/825/GCF_001453825.1_WH-SGI-V-07251	false	125	6945431	6476
283	287.2441	WH-SGI-V-07250	155	C	GCF_001452865.1_WH-SGI-V-07250	ftp://ftp.ncbi.nlm.nih.gov/genomes/all/GCF/001/452/865/GCF_001452865.1_WH-SGI-V-07250	false	79	6785576	6338
284	287.2440	WH-SGI-V-07249	395	C	GCF_001452835.1_WH-SGI-V-07249	ftp://ftp.ncbi.nlm.nih.gov/genomes/all/GCF/001/452/835/GCF_001452835.1_WH-SGI-V-07249	false	65	7113503	6725
285	287.2439	WH-SGI-V-07248	1076	C	GCF_001452825.1_WH-SGI-V-07248	ftp://ftp.ncbi.nlm.nih.gov/genomes/all/GCF/001/452/825/GCF_001452825.1_WH-SGI-V-07248	false	85	6613420	6125
286	287.2438	WH-SGI-V-07247	235	C	GCF_001452805.1_WH-SGI-V-07247	ftp://ftp.ncbi.nlm.nih.gov/genomes/all/GCF/001/452/805/GCF_001452805.1_WH-SGI-V-07247	false	143	6868312	6409
287	287.2338	WH-SGI-V-07246	348	C	GCF_001450795.1_WH-SGI-V-07246	ftp://ftp.ncbi.nlm.nih.gov/genomes/all/GCF/001/450/795/GCF_001450795.1_WH-SGI-V-07246	false	156	6962212	6556
288	287.2303	WH-SGI-V-07245	17	C	GCF_001450095.1_WH-SGI-V-07245	ftp://ftp.ncbi.nlm.nih.gov/genomes/all/GCF/001/450/095/GCF_001450095.1_WH-SGI-V-07245	false	45	6832394	6387
289	287.2302	WH-SGI-V-07244	348	C	GCF_001450085.1_WH-SGI-V-07244	ftp://ftp.ncbi.nlm.nih.gov/genomes/all/GCF/001/450/085/GCF_001450085.1_WH-SGI-V-07244	false	95	6733558	6329
290	287.2301	WH-SGI-V-07243	357	C	GCF_001450065.1_WH-SGI-V-07243	ftp://ftp.ncbi.nlm.nih.gov/genomes/all/GCF/001/450/065/GCF_001450065.1_WH-SGI-V-07243	false	91	6448758	6009
291	287.2337	WH-SGI-V-07242	179	C	GCF_001450785.1_WH-SGI-V-07242	ftp://ftp.ncbi.nlm.nih.gov/genomes/all/GCF/001/450/785/GCF_001450785.1_WH-SGI-V-07242	false	103	7002942	6473
292	287.2346	WH-SGI-V-07241	1567	C	GCF_001450935.1_WH-SGI-V-07241	ftp://ftp.ncbi.nlm.nih.gov/genomes/all/GCF/001/450/935/GCF_001450935.1_WH-SGI-V-07241	false	77	6719351	6254
293	287.2300	WH-SGI-V-07240	381	C	GCF_001450045.1_WH-SGI-V-07240	ftp://ftp.ncbi.nlm.nih.gov/genomes/all/GCF/001/450/045/GCF_001450045.1_WH-SGI-V-07240	false	170	7485513	7196
294	287.2336	WH-SGI-V-07239	620	C	GCF_001450755.1_WH-SGI-V-07239	ftp://ftp.ncbi.nlm.nih.gov/genomes/all/GCF/001/450/755/GCF_001450755.1_WH-SGI-V-07239	false	93	6791780	6247
295	287.2299	WH-SGI-V-07238	282	C	GCF_001450015.1_WH-SGI-V-07238	ftp://ftp.ncbi.nlm.nih.gov/genomes/all/GCF/001/450/015/GCF_001450015.1_WH-SGI-V-07238	false	79	6854006	6430
296	287.2298	WH-SGI-V-07237	348	C	GCF_001450005.1_WH-SGI-V-07237	ftp://ftp.ncbi.nlm.nih.gov/genomes/all/GCF/001/450/005/GCF_001450005.1_WH-SGI-V-07237	false	174	7460579	7064
297	287.2335	WH-SGI-V-07236	2029	C	GCF_001450745.1_WH-SGI-V-07236	ftp://ftp.ncbi.nlm.nih.gov/genomes/all/GCF/001/450/745/GCF_001450745.1_WH-SGI-V-07236	false	54	6294241	5835
298	287.2297	WH-SGI-V-07235	27	C	GCF_001449985.1_WH-SGI-V-07235	ftp://ftp.ncbi.nlm.nih.gov/genomes/all/GCF/001/449/985/GCF_001449985.1_WH-SGI-V-07235	false	95	6782522	6300
299	287.2296	WH-SGI-V-07234	2028	C	GCF_001449965.1_WH-SGI-V-07234	ftp://ftp.ncbi.nlm.nih.gov/genomes/all/GCF/001/449/965/GCF_001449965.1_WH-SGI-V-07234	false	65	6269469	5726
300	287.2334	WH-SGI-V-07233	1125	C	GCF_001450715.1_WH-SGI-V-07233	ftp://ftp.ncbi.nlm.nih.gov/genomes/all/GCF/001/450/715/GCF_001450715.1_WH-SGI-V-07233	false	39	5841246	5438
301	287.2295	WH-SGI-V-07232	532	C	GCF_001449935.1_WH-SGI-V-07232	ftp://ftp.ncbi.nlm.nih.gov/genomes/all/GCF/001/449/935/GCF_001449935.1_WH-SGI-V-07232	false	103	6782191	6307
302	287.2294	WH-SGI-V-07231	446	C	GCF_001449925.1_WH-SGI-V-07231	ftp://ftp.ncbi.nlm.nih.gov/genomes/all/GCF/001/449/925/GCF_001449925.1_WH-SGI-V-07231	false	110	6610758	6113
303	287.2333	WH-SGI-V-07230	175	C	GCF_001450705.1_WH-SGI-V-07230	ftp://ftp.ncbi.nlm.nih.gov/genomes/all/GCF/001/450/705/GCF_001450705.1_WH-SGI-V-07230	false	68	6586101	6092
304	287.2293	WH-SGI-V-07229	1249	C	GCF_001449905.1_WH-SGI-V-07229	ftp://ftp.ncbi.nlm.nih.gov/genomes/all/GCF/001/449/905/GCF_001449905.1_WH-SGI-V-07229	false	122	6810880	6276
305	287.2292	WH-SGI-V-07228	1591	C	GCF_001449885.1_WH-SGI-V-07268	ftp://ftp.ncbi.nlm.nih.gov/genomes/all/GCF/001/449/885/GCF_001449885.1_WH-SGI-V-07268	false	53	6545356	6091
306	287.2332	WH-SGI-V-07227	298	C	GCF_001450675.1_WH-SGI-V-07227	ftp://ftp.ncbi.nlm.nih.gov/genomes/all/GCF/001/450/675/GCF_001450675.1_WH-SGI-V-07227	false	124	7059764	6567
307	287.2291	WH-SGI-V-07226	2027	C	GCF_001449865.1_WH-SGI-V-07226	ftp://ftp.ncbi.nlm.nih.gov/genomes/all/GCF/001/449/865/GCF_001449865.1_WH-SGI-V-07226	false	47	6290215	5753
308	287.2290	WH-SGI-V-07225	664	C	GCF_001449835.1_WH-SGI-V-07225	ftp://ftp.ncbi.nlm.nih.gov/genomes/all/GCF/001/449/835/GCF_001449835.1_WH-SGI-V-07225	false	139	6910560	6511
309	287.2331	WH-SGI-V-07224	348	C	GCF_001450665.1_WH-SGI-V-07224	ftp://ftp.ncbi.nlm.nih.gov/genomes/all/GCF/001/450/665/GCF_001450665.1_WH-SGI-V-07224	false	86	6800011	6329
310	287.2289	WH-SGI-V-07223	27	C	GCF_001449825.1_WH-SGI-V-07223	ftp://ftp.ncbi.nlm.nih.gov/genomes/all/GCF/001/449/825/GCF_001449825.1_WH-SGI-V-07223	false	86	6671717	6186
311	287.2330	WH-SGI-V-07222	27	C	GCF_001450635.1_WH-SGI-V-07222	ftp://ftp.ncbi.nlm.nih.gov/genomes/all/GCF/001/450/635/GCF_001450635.1_WH-SGI-V-07222	false	104	6672761	6187
312	287.2283	WH-SGI-V-07221	111	C	GCF_001449705.1_WH-SGI-V-07221	ftp://ftp.ncbi.nlm.nih.gov/genomes/all/GCF/001/449/705/GCF_001449705.1_WH-SGI-V-07221	false	144	7019466	6498
313	287.2288	WH-SGI-V-07188	274	C	GCF_001449805.1_WH-SGI-V-07188	ftp://ftp.ncbi.nlm.nih.gov/genomes/all/GCF/001/449/805/GCF_001449805.1_WH-SGI-V-07188	false	88	6731384	6312
314	287.2287	WH-SGI-V-07187	675	C	GCF_001449785.1_WH-SGI-V-07187	ftp://ftp.ncbi.nlm.nih.gov/genomes/all/GCF/001/449/785/GCF_001449785.1_WH-SGI-V-07187	false	67	6320967	5791
315	287.2286	WH-SGI-V-07186	235	C	GCF_001449765.1_WH-SGI-V-07186	ftp://ftp.ncbi.nlm.nih.gov/genomes/all/GCF/001/449/765/GCF_001449765.1_WH-SGI-V-07186	false	167	6754761	6192
316	287.2329	WH-SGI-V-07185	667	C	GCF_001450625.1_WH-SGI-V-07185	ftp://ftp.ncbi.nlm.nih.gov/genomes/all/GCF/001/450/625/GCF_001450625.1_WH-SGI-V-07185	false	121	7195767	6505
317	287.2285	WH-SGI-V-07184	439	C	GCF_001449735.1_WH-SGI-V-07184	ftp://ftp.ncbi.nlm.nih.gov/genomes/all/GCF/001/449/735/GCF_001449735.1_WH-SGI-V-07184	false	72	6465784	5972
318	287.2328	WH-SGI-V-07183	667	C	GCF_001450605.1_WH-SGI-V-07183	ftp://ftp.ncbi.nlm.nih.gov/genomes/all/GCF/001/450/605/GCF_001450605.1_WH-SGI-V-07183	false	110	7119318	6585
319	287.2327	WH-SGI-V-07182	699	C	GCF_001450585.1_WH-SGI-V-07182	ftp://ftp.ncbi.nlm.nih.gov/genomes/all/GCF/001/450/585/GCF_001450585.1_WH-SGI-V-07182	false	122	6720366	6324
320	287.2284	WH-SGI-V-07181	319	C	GCF_001449725.1_WH-SGI-V-07181	ftp://ftp.ncbi.nlm.nih.gov/genomes/all/GCF/001/449/725/GCF_001449725.1_WH-SGI-V-07181	false	146	6871663	6488
321	287.2282	WH-SGI-V-07180	111	C	GCF_001449675.1_WH-SGI-V-07180	ftp://ftp.ncbi.nlm.nih.gov/genomes/all/GCF/001/449/675/GCF_001449675.1_WH-SGI-V-07180	false	101	6940847	6469
322	287.2326	WH-SGI-V-07179	782	C	GCF_001450555.1_WH-SGI-V-07179	ftp://ftp.ncbi.nlm.nih.gov/genomes/all/GCF/001/450/555/GCF_001450555.1_WH-SGI-V-07179	false	66	6674640	6174
323	287.2281	WH-SGI-V-07178	267	C	GCF_001449655.1_WH-SGI-V-07178	ftp://ftp.ncbi.nlm.nih.gov/genomes/all/GCF/001/449/655/GCF_001449655.1_WH-SGI-V-07178	false	121	6776778	6348
324	287.2280	WH-SGI-V-07177	235	C	GCF_001449645.1_WH-SGI-V-07177	ftp://ftp.ncbi.nlm.nih.gov/genomes/all/GCF/001/449/645/GCF_001449645.1_WH-SGI-V-07177	false	180	6761710	6197
325	287.2325	WH-SGI-V-07176	235	C	GCF_001450545.1_WH-SGI-V-07176	ftp://ftp.ncbi.nlm.nih.gov/genomes/all/GCF/001/450/545/GCF_001450545.1_WH-SGI-V-07176	false	163	6730794	6168
326	287.2279	WH-SGI-V-07175	111	C	GCF_001449625.1_WH-SGI-V-07175	ftp://ftp.ncbi.nlm.nih.gov/genomes/all/GCF/001/449/625/GCF_001449625.1_WH-SGI-V-07175	false	88	7023070	6499
327	287.2278	WH-SGI-V-07174	111	C	GCF_001449605.1_WH-SGI-V-07174	ftp://ftp.ncbi.nlm.nih.gov/genomes/all/GCF/001/449/605/GCF_001449605.1_WH-SGI-V-07174	false	137	7255570	6790
328	287.2324	WH-SGI-V-07173	111	C	GCF_001450525.1_WH-SGI-V-07173	ftp://ftp.ncbi.nlm.nih.gov/genomes/all/GCF/001/450/525/GCF_001450525.1_WH-SGI-V-07173	false	120	7116510	6655
329	287.2277	WH-SGI-V-07172	446	C	GCF_001449585.1_WH-SGI-V-07172	ftp://ftp.ncbi.nlm.nih.gov/genomes/all/GCF/001/449/585/GCF_001449585.1_WH-SGI-V-07172	false	104	7091160	6593
330	287.2276	WH-SGI-V-07171	111	C	GCF_001449555.1_WH-SGI-V-07171	ftp://ftp.ncbi.nlm.nih.gov/genomes/all/GCF/001/449/555/GCF_001449555.1_WH-SGI-V-07171	false	95	7018906	6501
331	287.2323	WH-SGI-V-07170	235	C	GCF_001450505.1_WH-SGI-V-07170	ftp://ftp.ncbi.nlm.nih.gov/genomes/all/GCF/001/450/505/GCF_001450505.1_WH-SGI-V-07170	false	119	6813449	6300
332	287.2275	WH-SGI-V-07169	532	C	GCF_001449545.1_WH-SGI-V-07169	ftp://ftp.ncbi.nlm.nih.gov/genomes/all/GCF/001/449/545/GCF_001449545.1_WH-SGI-V-07169	false	263	7361228	6927
333	287.2274	WH-SGI-V-07168	111	C	GCF_001449515.1_WH-SGI-V-07168	ftp://ftp.ncbi.nlm.nih.gov/genomes/all/GCF/001/449/515/GCF_001449515.1_WH-SGI-V-07168	false	105	6961326	6418
334	287.2273	WH-SGI-V-07167	357	C	GCF_001449505.1_WH-SGI-V-07167	ftp://ftp.ncbi.nlm.nih.gov/genomes/all/GCF/001/449/505/GCF_001449505.1_WH-SGI-V-07167	false	105	6995867	6600
335	287.2272	WH-SGI-V-07166	1990	E	GCF_001449485.1_WH-SGI-V-07166	ftp://ftp.ncbi.nlm.nih.gov/genomes/all/GCF/001/449/485/GCF_001449485.1_WH-SGI-V-07166	false	64	6704745	6172
336	287.2271	WH-SGI-V-07165	1006	C	GCF_001449465.1_WH-SGI-V-07165	ftp://ftp.ncbi.nlm.nih.gov/genomes/all/GCF/001/449/465/GCF_001449465.1_WH-SGI-V-07165	false	128	6848995	6343
337	287.2258	WH-SGI-V-07074	155	C	GCF_001449175.1_WH-SGI-V-07074	ftp://ftp.ncbi.nlm.nih.gov/genomes/all/GCF/001/449/175/GCF_001449175.1_WH-SGI-V-07074	false	89	7084655	6613
338	287.2261	WH-SGI-V-07073	1129	C	GCF_001449255.1_WH-SGI-V-07073	ftp://ftp.ncbi.nlm.nih.gov/genomes/all/GCF/001/449/255/GCF_001449255.1_WH-SGI-V-07073	false	43	6451982	5985
339	287.2267	WH-SGI-V-07072	1195	C	GCF_001449385.1_WH-SGI-V-07072	ftp://ftp.ncbi.nlm.nih.gov/genomes/all/GCF/001/449/385/GCF_001449385.1_WH-SGI-V-07072	false	87	6373176	5785
340	287.2262	WH-SGI-V-07071	1129	C	GCF_001449275.1_WH-SGI-V-07071	ftp://ftp.ncbi.nlm.nih.gov/genomes/all/GCF/001/449/275/GCF_001449275.1_WH-SGI-V-07071	false	48	6454783	5985
341	287.2264	WH-SGI-V-07070	1621	C	GCF_001449325.1_WH-SGI-V-07070	ftp://ftp.ncbi.nlm.nih.gov/genomes/all/GCF/001/449/325/GCF_001449325.1_WH-SGI-V-07070	false	60	6356602	5891
342	287.2269	WH-SGI-V-07069	152	C	GCF_001449425.1_WH-SGI-V-07069	ftp://ftp.ncbi.nlm.nih.gov/genomes/all/GCF/001/449/425/GCF_001449425.1_WH-SGI-V-07069	false	73	6340732	5840
343	287.2259	WH-SGI-V-07068	699	C	GCF_001449225.1_WH-SGI-V-07068	ftp://ftp.ncbi.nlm.nih.gov/genomes/all/GCF/001/449/225/GCF_001449225.1_WH-SGI-V-07068	false	127	6799779	6355
344	287.2318	WH-SGI-V-07067	498	C	GCF_001450405.1_WH-SGI-V-07067	ftp://ftp.ncbi.nlm.nih.gov/genomes/all/GCF/001/450/405/GCF_001450405.1_WH-SGI-V-07067	false	67	6730811	6301
345	287.2268	WH-SGI-V-07066	385	C	GCF_001449395.1_WH-SGI-V-07066	ftp://ftp.ncbi.nlm.nih.gov/genomes/all/GCF/001/449/395/GCF_001449395.1_WH-SGI-V-07066	false	77	6896146	6470
346	287.2317	WH-SGI-V-07065	966	C	GCF_001450385.1_WH-SGI-V-07065	ftp://ftp.ncbi.nlm.nih.gov/genomes/all/GCF/001/450/385/GCF_001450385.1_WH-SGI-V-07065	false	90	6916523	6471
347	287.2321	WH-SGI-V-07064	1195	C	GCF_001450465.1_WH-SGI-V-07064	ftp://ftp.ncbi.nlm.nih.gov/genomes/all/GCF/001/450/465/GCF_001450465.1_WH-SGI-V-07064	false	87	6336003	5750
348	287.2263	WH-SGI-V-07063	274	C	GCF_001449305.1_WH-SGI-V-07063	ftp://ftp.ncbi.nlm.nih.gov/genomes/all/GCF/001/449/305/GCF_001449305.1_WH-SGI-V-07063	false	67	6311284	5844
349	287.2265	WH-SGI-V-07062	2025	C	GCF_001449345.1_WH-SGI-V-07062	ftp://ftp.ncbi.nlm.nih.gov/genomes/all/GCF/001/449/345/GCF_001449345.1_WH-SGI-V-07062	false	90	6439818	5980
350	287.2320	WH-SGI-V-07061	2025	C	GCF_001450435.1_WH-SGI-V-07061	ftp://ftp.ncbi.nlm.nih.gov/genomes/all/GCF/001/450/435/GCF_001450435.1_WH-SGI-V-07061	false	110	6406185	5925
351	287.2255	WH-SGI-V-07060	149	C	GCF_001449145.1_WH-SGI-V-07060	ftp://ftp.ncbi.nlm.nih.gov/genomes/all/GCF/001/449/145/GCF_001449145.1_WH-SGI-V-07060	false	53	6259222	5763
352	287.2322	WH-SGI-V-07059	667	C	GCF_001450485.1_WH-SGI-V-07059	ftp://ftp.ncbi.nlm.nih.gov/genomes/all/GCF/001/450/485/GCF_001450485.1_WH-SGI-V-07059	false	83	7107656	6586
353	287.2256	WH-SGI-V-07058	2024	C	GCF_001449155.1_WH-SGI-V-07058	ftp://ftp.ncbi.nlm.nih.gov/genomes/all/GCF/001/449/155/GCF_001449155.1_WH-SGI-V-07058	false	57	6379917	5900
354	287.2257	WH-SGI-V-07057	348	C	GCF_001449165.1_WH-SGI-V-07057	ftp://ftp.ncbi.nlm.nih.gov/genomes/all/GCF/001/449/165/GCF_001449165.1_WH-SGI-V-07057	false	80	6851353	6391
355	287.2314	WH-SGI-V-07056	274	C	GCF_001450325.1_WH-SGI-V-07056	ftp://ftp.ncbi.nlm.nih.gov/genomes/all/GCF/001/450/325/GCF_001450325.1_WH-SGI-V-07056	false	66	6370179	5924
356	287.2316	WH-SGI-V-07055	2023	C	GCF_001450355.1_WH-SGI-V-07055	ftp://ftp.ncbi.nlm.nih.gov/genomes/all/GCF/001/450/355/GCF_001450355.1_WH-SGI-V-07055	false	100	6757340	6229
357	287.2319	WH-SGI-V-07054	532	C	GCF_001450425.1_WH-SGI-V-07054	ftp://ftp.ncbi.nlm.nih.gov/genomes/all/GCF/001/450/425/GCF_001450425.1_WH-SGI-V-07054	false	116	6622180	6111
358	287.2315	WH-SGI-V-07053	2022	C	GCF_001450345.1_WH-SGI-V-07053	ftp://ftp.ncbi.nlm.nih.gov/genomes/all/GCF/001/450/345/GCF_001450345.1_WH-SGI-V-07053	false	78	6333817	5838
359	287.2266	WH-SGI-V-07051	2021	C	GCF_001449365.1_WH-SGI-V-07051	ftp://ftp.ncbi.nlm.nih.gov/genomes/all/GCF/001/449/365/GCF_001449365.1_WH-SGI-V-07051	false	115	6841039	6392
360	287.2270	WH-SGI-V-07050	2020	C	GCF_001449435.1_WH-SGI-V-07050	ftp://ftp.ncbi.nlm.nih.gov/genomes/all/GCF/001/449/435/GCF_001449435.1_WH-SGI-V-07050	false	49	6336636	5789
361	287.2260	WH-SGI-V-07049	1682	C	GCF_001449245.1_WH-SGI-V-07049	ftp://ftp.ncbi.nlm.nih.gov/genomes/all/GCF/001/449/245/GCF_001449245.1_WH-SGI-V-07049	false	79	6392988	5909
362	287.2010	UM-01	0	C	GCF_001013395.1_ASM101339v1	ftp://ftp.ncbi.nlm.nih.gov/genomes/all/GCF/001/013/395/GCF_001013395.1_ASM101339v1	false	77	6267368	5669
363	287.2544	SMC4389	654	C	GCF_001482875.1_ASM148287v1	ftp://ftp.ncbi.nlm.nih.gov/genomes/all/GCF/001/482/875/GCF_001482875.1_ASM148287v1	false	242	6461302	5784
364	287.2543	SMC4386_delta_CRISPR_Cas	2012	C	GCF_001482865.1_ASM148286v1	ftp://ftp.ncbi.nlm.nih.gov/genomes/all/GCF/001/482/865/GCF_001482865.1_ASM148286v1	false	199	6129193	5461
365	287.2545	SMC4386	2012	C	GCF_001482885.1_ASM148288v1	ftp://ftp.ncbi.nlm.nih.gov/genomes/all/GCF/001/482/885/GCF_001482885.1_ASM148288v1	false	178	6245164	5565
366	287.2669	RNS_PAE05	0	C	GCF_001623985.1_ASM162398v1	ftp://ftp.ncbi.nlm.nih.gov/genomes/all/GCF/001/623/985/GCF_001623985.1_ASM162398v1	false	175	7042944	6350
367	287.2668	RNS_PA46	235	C	GCF_001623955.1_ASM162395v1	ftp://ftp.ncbi.nlm.nih.gov/genomes/all/GCF/001/623/955/GCF_001623955.1_ASM162395v1	false	171	7125096	6445
368	287.2667	RNS_PA1	0	C	GCF_001623945.1_ASM162394v1	ftp://ftp.ncbi.nlm.nih.gov/genomes/all/GCF/001/623/945/GCF_001623945.1_ASM162394v1	false	145	7038875	6363
369	287.1479	PUPa3	0	NA	GCF_000698765.1_PUPa3_1.0	ftp://ftp.ncbi.nlm.nih.gov/genomes/all/GCF/000/698/765/GCF_000698765.1_PUPa3_1.0	false	138	6341502	5715
370	287.1999	Ps2	0	C	GCF_001420525.1_ASM142052v1	ftp://ftp.ncbi.nlm.nih.gov/genomes/all/GCF/001/420/525/GCF_001420525.1_ASM142052v1	false	31	6563630	5842
371	287.1998	Ps1	0	C	GCF_001420535.1_ASM142053v1	ftp://ftp.ncbi.nlm.nih.gov/genomes/all/GCF/001/420/535/GCF_001420535.1_ASM142053v1	false	30	6562808	5850
372	287.1869	PASS4	0	C	GCF_001295285.1_ASM129528v1	ftp://ftp.ncbi.nlm.nih.gov/genomes/all/GCF/001/295/285/GCF_001295285.1_ASM129528v1	false	138	6324500	5699
373	287.1871	PASS3	0	C	GCF_001295345.1_ASM129534v1	ftp://ftp.ncbi.nlm.nih.gov/genomes/all/GCF/001/295/345/GCF_001295345.1_ASM129534v1	false	142	6396218	5516
374	287.1868	PASS2	0	C	GCF_001295275.1_ASM129527v1	ftp://ftp.ncbi.nlm.nih.gov/genomes/all/GCF/001/295/275/GCF_001295275.1_ASM129527v1	false	126	6151795	5330
375	287.1870	PASS1	0	C	GCF_001295295.1_ASM129529v1	ftp://ftp.ncbi.nlm.nih.gov/genomes/all/GCF/001/295/295/GCF_001295295.1_ASM129529v1	false	145	6347851	5467
376	287.1691	Pae_CF67.12r	0	C	GCF_001036805.1_ASM103680v1	ftp://ftp.ncbi.nlm.nih.gov/genomes/all/GCF/001/036/805/GCF_001036805.1_ASM103680v1	false	134	6403411	5795
377	287.1690	Pae_CF67.12q	0	C	GCF_001036775.1_ASM103677v1	ftp://ftp.ncbi.nlm.nih.gov/genomes/all/GCF/001/036/775/GCF_001036775.1_ASM103677v1	false	156	6409752	5791
378	287.1688	Pae_CF67.12p	0	C	GCF_001036765.1_ASM103676v1	ftp://ftp.ncbi.nlm.nih.gov/genomes/all/GCF/001/036/765/GCF_001036765.1_ASM103676v1	false	128	6407822	5808
379	287.1689	Pae_CF67.12o	0	C	GCF_001036735.1_ASM103673v1	ftp://ftp.ncbi.nlm.nih.gov/genomes/all/GCF/001/036/735/GCF_001036735.1_ASM103673v1	false	169	6406600	5754
380	287.1687	Pae_CF67.12n	0	C	GCF_001036725.1_ASM103672v1	ftp://ftp.ncbi.nlm.nih.gov/genomes/all/GCF/001/036/725/GCF_001036725.1_ASM103672v1	false	211	6398382	5754
381	287.1685	Pae_CF67.12l	0	C	GCF_001036675.1_ASM103667v1	ftp://ftp.ncbi.nlm.nih.gov/genomes/all/GCF/001/036/675/GCF_001036675.1_ASM103667v1	false	194	6401909	5765
382	287.1684	Pae_CF67.12k	0	C	GCF_001036655.1_ASM103665v1	ftp://ftp.ncbi.nlm.nih.gov/genomes/all/GCF/001/036/655/GCF_001036655.1_ASM103665v1	false	182	6403057	5765
383	287.1683	Pae_CF67.12j	0	C	GCF_001036645.1_ASM103664v1	ftp://ftp.ncbi.nlm.nih.gov/genomes/all/GCF/001/036/645/GCF_001036645.1_ASM103664v1	false	90	6412352	5810
384	287.1682	Pae_CF67.12i	0	C	GCF_001036605.1_ASM103660v1	ftp://ftp.ncbi.nlm.nih.gov/genomes/all/GCF/001/036/605/GCF_001036605.1_ASM103660v1	false	166	6399964	5781
385	287.1681	Pae_CF67.12h	0	C	GCF_001036585.1_ASM103658v1	ftp://ftp.ncbi.nlm.nih.gov/genomes/all/GCF/001/036/585/GCF_001036585.1_ASM103658v1	false	117	6407510	5788
386	287.1680	Pae_CF67.12g	0	C	GCF_001036575.1_ASM103657v1	ftp://ftp.ncbi.nlm.nih.gov/genomes/all/GCF/001/036/575/GCF_001036575.1_ASM103657v1	false	153	6406760	5781
387	287.1678	Pae_CF67.12e	0	C	GCF_001036545.1_ASM103654v1	ftp://ftp.ncbi.nlm.nih.gov/genomes/all/GCF/001/036/545/GCF_001036545.1_ASM103654v1	false	167	6394906	5762
388	287.1676	Pae_CF67.12d	0	C	GCF_001036495.1_ASM103649v1	ftp://ftp.ncbi.nlm.nih.gov/genomes/all/GCF/001/036/495/GCF_001036495.1_ASM103649v1	false	150	6401690	5791
389	287.1677	Pae_CF67.12c	0	C	GCF_001036505.1_ASM103650v1	ftp://ftp.ncbi.nlm.nih.gov/genomes/all/GCF/001/036/505/GCF_001036505.1_ASM103650v1	false	144	6405620	5792
390	287.1666	Pae_CF67.12a	0	C	GCF_001036305.1_ASM103630v1	ftp://ftp.ncbi.nlm.nih.gov/genomes/all/GCF/001/036/305/GCF_001036305.1_ASM103630v1	false	202	6390911	5498
391	287.1675	Pae_CF67.11t	0	C	GCF_001036485.1_ASM103648v1	ftp://ftp.ncbi.nlm.nih.gov/genomes/all/GCF/001/036/485/GCF_001036485.1_ASM103648v1	false	85	6405143	5797
392	287.1674	Pae_CF67.11s	0	C	GCF_001036465.1_ASM103646v1	ftp://ftp.ncbi.nlm.nih.gov/genomes/all/GCF/001/036/465/GCF_001036465.1_ASM103646v1	false	126	6406502	5795
393	287.1673	Pae_CF67.11q	0	C	GCF_001036425.1_ASM103642v1	ftp://ftp.ncbi.nlm.nih.gov/genomes/all/GCF/001/036/425/GCF_001036425.1_ASM103642v1	false	173	6402666	5772
394	287.1672	Pae_CF67.11p	0	C	GCF_001036415.1_ASM103641v1	ftp://ftp.ncbi.nlm.nih.gov/genomes/all/GCF/001/036/415/GCF_001036415.1_ASM103641v1	false	75	6403460	5816
395	287.1671	Pae_CF67.11o	0	C	GCF_001036405.1_ASM103640v1	ftp://ftp.ncbi.nlm.nih.gov/genomes/all/GCF/001/036/405/GCF_001036405.1_ASM103640v1	false	210	6385884	5735
396	287.1670	Pae_CF67.11n	0	C	GCF_001036385.1_ASM103638v1	ftp://ftp.ncbi.nlm.nih.gov/genomes/all/GCF/001/036/385/GCF_001036385.1_ASM103638v1	false	121	6405263	5794
397	287.1669	Pae_CF67.11m	0	C	GCF_001036355.1_ASM103635v1	ftp://ftp.ncbi.nlm.nih.gov/genomes/all/GCF/001/036/355/GCF_001036355.1_ASM103635v1	false	96	6403686	5793
398	287.1668	Pae_CF67.11l	0	C	GCF_001036335.1_ASM103633v1	ftp://ftp.ncbi.nlm.nih.gov/genomes/all/GCF/001/036/335/GCF_001036335.1_ASM103633v1	false	155	6405402	5787
399	287.1665	Pae_CF67.11k	0	C	GCF_001036265.1_ASM103626v1	ftp://ftp.ncbi.nlm.nih.gov/genomes/all/GCF/001/036/265/GCF_001036265.1_ASM103626v1	false	131	6405116	5794
400	287.1664	Pae_CF67.11j	0	C	GCF_001036255.1_ASM103625v1	ftp://ftp.ncbi.nlm.nih.gov/genomes/all/GCF/001/036/255/GCF_001036255.1_ASM103625v1	false	85	6403759	5800
401	287.1663	Pae_CF67.11i	0	C	GCF_001036235.1_ASM103623v1	ftp://ftp.ncbi.nlm.nih.gov/genomes/all/GCF/001/036/235/GCF_001036235.1_ASM103623v1	false	231	6388455	5741
402	287.1662	Pae_CF67.11h	0	C	GCF_001036225.1_ASM103622v1	ftp://ftp.ncbi.nlm.nih.gov/genomes/all/GCF/001/036/225/GCF_001036225.1_ASM103622v1	false	172	6401501	5776
403	287.1661	Pae_CF67.11g	0	C	GCF_001036195.1_ASM103619v1	ftp://ftp.ncbi.nlm.nih.gov/genomes/all/GCF/001/036/195/GCF_001036195.1_ASM103619v1	false	199	6399106	5763
404	287.1660	Pae_CF67.11f	0	C	GCF_001036185.1_ASM103618v1	ftp://ftp.ncbi.nlm.nih.gov/genomes/all/GCF/001/036/185/GCF_001036185.1_ASM103618v1	false	85	6404041	5805
405	287.1659	Pae_CF67.11e	0	C	GCF_001036155.1_ASM103615v1	ftp://ftp.ncbi.nlm.nih.gov/genomes/all/GCF/001/036/155/GCF_001036155.1_ASM103615v1	false	158	6405219	5786
406	287.1658	Pae_CF67.11d	0	C	GCF_001036145.1_ASM103614v1	ftp://ftp.ncbi.nlm.nih.gov/genomes/all/GCF/001/036/145/GCF_001036145.1_ASM103614v1	false	146	6402881	5781
407	287.1657	Pae_CF67.11c	0	C	GCF_001036115.1_ASM103611v1	ftp://ftp.ncbi.nlm.nih.gov/genomes/all/GCF/001/036/115/GCF_001036115.1_ASM103611v1	false	172	6383504	5548
408	287.1656	Pae_CF67.11b	0	C	GCF_001036105.1_ASM103610v1	ftp://ftp.ncbi.nlm.nih.gov/genomes/all/GCF/001/036/105/GCF_001036105.1_ASM103610v1	false	112	6391741	5707
409	287.1653	Pae_CF67.10s	0	C	GCF_001036035.1_ASM103603v1	ftp://ftp.ncbi.nlm.nih.gov/genomes/all/GCF/001/036/035/GCF_001036035.1_ASM103603v1	false	139	6406215	5799
410	287.1652	Pae_CF67.10r	0	C	GCF_001036025.1_ASM103602v1	ftp://ftp.ncbi.nlm.nih.gov/genomes/all/GCF/001/036/025/GCF_001036025.1_ASM103602v1	false	135	6400599	5790
411	287.1651	Pae_CF67.10q	0	C	GCF_001036005.1_ASM103600v1	ftp://ftp.ncbi.nlm.nih.gov/genomes/all/GCF/001/036/005/GCF_001036005.1_ASM103600v1	false	85	6406472	5812
412	287.1650	Pae_CF67.10p	0	C	GCF_001035975.1_ASM103597v1	ftp://ftp.ncbi.nlm.nih.gov/genomes/all/GCF/001/035/975/GCF_001035975.1_ASM103597v1	false	196	6403343	5752
413	287.1649	Pae_CF67.10o	0	C	GCF_001035955.1_ASM103595v1	ftp://ftp.ncbi.nlm.nih.gov/genomes/all/GCF/001/035/955/GCF_001035955.1_ASM103595v1	false	117	6405210	5794
414	287.1648	Pae_CF67.10n	0	C	GCF_001035945.1_ASM103594v1	ftp://ftp.ncbi.nlm.nih.gov/genomes/all/GCF/001/035/945/GCF_001035945.1_ASM103594v1	false	152	6402801	5785
415	287.1647	Pae_CF67.10m	0	C	GCF_001035925.1_ASM103592v1	ftp://ftp.ncbi.nlm.nih.gov/genomes/all/GCF/001/035/925/GCF_001035925.1_ASM103592v1	false	123	6411232	5804
416	287.1646	Pae_CF67.10l	0	C	GCF_001035885.1_ASM103588v1	ftp://ftp.ncbi.nlm.nih.gov/genomes/all/GCF/001/035/885/GCF_001035885.1_ASM103588v1	false	119	6404651	5799
417	287.1645	Pae_CF67.10k	0	C	GCF_001035875.1_ASM103587v1	ftp://ftp.ncbi.nlm.nih.gov/genomes/all/GCF/001/035/875/GCF_001035875.1_ASM103587v1	false	175	6403500	5783
418	287.1644	Pae_CF67.10j	0	C	GCF_001035865.1_ASM103586v1	ftp://ftp.ncbi.nlm.nih.gov/genomes/all/GCF/001/035/865/GCF_001035865.1_ASM103586v1	false	124	6399145	5791
419	287.1643	Pae_CF67.10i	0	C	GCF_001035845.1_ASM103584v1	ftp://ftp.ncbi.nlm.nih.gov/genomes/all/GCF/001/035/845/GCF_001035845.1_ASM103584v1	false	140	6403168	5789
420	287.1642	Pae_CF67.10h	0	C	GCF_001035805.1_ASM103580v1	ftp://ftp.ncbi.nlm.nih.gov/genomes/all/GCF/001/035/805/GCF_001035805.1_ASM103580v1	false	108	6406352	5802
421	287.1641	Pae_CF67.10g	0	C	GCF_001035795.1_ASM103579v1	ftp://ftp.ncbi.nlm.nih.gov/genomes/all/GCF/001/035/795/GCF_001035795.1_ASM103579v1	false	95	6404037	5798
422	287.1640	Pae_CF67.10f	0	C	GCF_001035785.1_ASM103578v1	ftp://ftp.ncbi.nlm.nih.gov/genomes/all/GCF/001/035/785/GCF_001035785.1_ASM103578v1	false	168	6401074	5786
423	287.1639	Pae_CF67.10e	0	C	GCF_001035765.1_ASM103576v1	ftp://ftp.ncbi.nlm.nih.gov/genomes/all/GCF/001/035/765/GCF_001035765.1_ASM103576v1	false	153	6403039	5778
424	287.1638	Pae_CF67.10d	0	C	GCF_001035725.1_ASM103572v1	ftp://ftp.ncbi.nlm.nih.gov/genomes/all/GCF/001/035/725/GCF_001035725.1_ASM103572v1	false	152	6403283	5790
425	287.1637	Pae_CF67.10c	0	C	GCF_001035715.1_ASM103571v1	ftp://ftp.ncbi.nlm.nih.gov/genomes/all/GCF/001/035/715/GCF_001035715.1_ASM103571v1	false	104	6401694	5795
426	287.1636	Pae_CF67.10b	0	C	GCF_001035705.1_ASM103570v1	ftp://ftp.ncbi.nlm.nih.gov/genomes/all/GCF/001/035/705/GCF_001035705.1_ASM103570v1	false	112	6399263	5772
427	287.1634	Pae_CF67.09t	0	C	GCF_001035645.1_ASM103564v1	ftp://ftp.ncbi.nlm.nih.gov/genomes/all/GCF/001/035/645/GCF_001035645.1_ASM103564v1	false	108	6405155	5787
428	287.1633	Pae_CF67.09s	0	C	GCF_001035635.1_ASM103563v1	ftp://ftp.ncbi.nlm.nih.gov/genomes/all/GCF/001/035/635/GCF_001035635.1_ASM103563v1	false	156	6399924	5779
429	287.1632	Pae_CF67.09r	0	C	GCF_001035625.1_ASM103562v1	ftp://ftp.ncbi.nlm.nih.gov/genomes/all/GCF/001/035/625/GCF_001035625.1_ASM103562v1	false	238	6400452	5738
430	287.1631	Pae_CF67.09q	0	C	GCF_001035605.1_ASM103560v1	ftp://ftp.ncbi.nlm.nih.gov/genomes/all/GCF/001/035/605/GCF_001035605.1_ASM103560v1	false	80	6404684	5805
431	287.1630	Pae_CF67.09p	0	C	GCF_001035575.1_ASM103557v1	ftp://ftp.ncbi.nlm.nih.gov/genomes/all/GCF/001/035/575/GCF_001035575.1_ASM103557v1	false	136	6404907	5799
432	287.1629	Pae_CF67.09o	0	C	GCF_001035565.1_ASM103556v1	ftp://ftp.ncbi.nlm.nih.gov/genomes/all/GCF/001/035/565/GCF_001035565.1_ASM103556v1	false	141	6404330	5792
433	287.1628	Pae_CF67.09n	0	C	GCF_001035535.1_ASM103553v1	ftp://ftp.ncbi.nlm.nih.gov/genomes/all/GCF/001/035/535/GCF_001035535.1_ASM103553v1	false	126	6403526	5785
434	287.1627	Pae_CF67.09m	0	C	GCF_001035525.1_ASM103552v1	ftp://ftp.ncbi.nlm.nih.gov/genomes/all/GCF/001/035/525/GCF_001035525.1_ASM103552v1	false	166	6403665	5770
435	287.1626	Pae_CF67.09l	0	C	GCF_001035495.1_ASM103549v1	ftp://ftp.ncbi.nlm.nih.gov/genomes/all/GCF/001/035/495/GCF_001035495.1_ASM103549v1	false	132	6393886	5740
436	287.1625	Pae_CF67.09k	0	C	GCF_001035485.1_ASM103548v1	ftp://ftp.ncbi.nlm.nih.gov/genomes/all/GCF/001/035/485/GCF_001035485.1_ASM103548v1	false	141	6405146	5794
437	287.1624	Pae_CF67.09j	0	C	GCF_001035465.1_ASM103546v1	ftp://ftp.ncbi.nlm.nih.gov/genomes/all/GCF/001/035/465/GCF_001035465.1_ASM103546v1	false	93	6402741	5796
438	287.1623	Pae_CF67.09i	0	C	GCF_001035445.1_ASM103544v1	ftp://ftp.ncbi.nlm.nih.gov/genomes/all/GCF/001/035/445/GCF_001035445.1_ASM103544v1	false	114	6405037	5803
439	287.1622	Pae_CF67.09h	0	C	GCF_001035415.1_ASM103541v1	ftp://ftp.ncbi.nlm.nih.gov/genomes/all/GCF/001/035/415/GCF_001035415.1_ASM103541v1	false	124	6406891	5795
440	287.1621	Pae_CF67.09g	0	C	GCF_001035395.1_ASM103539v1	ftp://ftp.ncbi.nlm.nih.gov/genomes/all/GCF/001/035/395/GCF_001035395.1_ASM103539v1	false	156	6402855	5792
441	287.1620	Pae_CF67.09f	0	C	GCF_001035385.1_ASM103538v1	ftp://ftp.ncbi.nlm.nih.gov/genomes/all/GCF/001/035/385/GCF_001035385.1_ASM103538v1	false	129	6405923	5783
442	287.1619	Pae_CF67.09e	0	C	GCF_001035365.1_ASM103536v1	ftp://ftp.ncbi.nlm.nih.gov/genomes/all/GCF/001/035/365/GCF_001035365.1_ASM103536v1	false	128	6405702	5790
443	287.1617	Pae_CF67.09d	0	C	GCF_001035315.1_ASM103531v1	ftp://ftp.ncbi.nlm.nih.gov/genomes/all/GCF/001/035/315/GCF_001035315.1_ASM103531v1	false	216	6392811	5755
444	287.1618	Pae_CF67.09c	0	C	GCF_001035325.1_ASM103532v1	ftp://ftp.ncbi.nlm.nih.gov/genomes/all/GCF/001/035/325/GCF_001035325.1_ASM103532v1	false	139	6404860	5786
445	287.1616	Pae_CF67.09b	0	C	GCF_001035305.1_ASM103530v1	ftp://ftp.ncbi.nlm.nih.gov/genomes/all/GCF/001/035/305/GCF_001035305.1_ASM103530v1	false	136	6403701	5790
446	287.1615	Pae_CF67.09a	0	C	GCF_001035285.1_ASM103528v1	ftp://ftp.ncbi.nlm.nih.gov/genomes/all/GCF/001/035/285/GCF_001035285.1_ASM103528v1	false	210	6403859	5771
447	287.1614	Pae_CF67.08t	0	C	GCF_001035245.1_ASM103524v1	ftp://ftp.ncbi.nlm.nih.gov/genomes/all/GCF/001/035/245/GCF_001035245.1_ASM103524v1	false	169	6385869	5687
448	287.1613	Pae_CF67.08s	0	C	GCF_001035235.1_ASM103523v1	ftp://ftp.ncbi.nlm.nih.gov/genomes/all/GCF/001/035/235/GCF_001035235.1_ASM103523v1	false	135	6392660	5707
449	287.1612	Pae_CF67.08r	0	C	GCF_001035225.1_ASM103522v1	ftp://ftp.ncbi.nlm.nih.gov/genomes/all/GCF/001/035/225/GCF_001035225.1_ASM103522v1	false	106	6398013	5776
450	287.1611	Pae_CF67.08q	0	C	GCF_001035205.1_ASM103520v1	ftp://ftp.ncbi.nlm.nih.gov/genomes/all/GCF/001/035/205/GCF_001035205.1_ASM103520v1	false	202	6386525	5668
451	287.1610	Pae_CF67.08p	0	C	GCF_001035175.1_ASM103517v1	ftp://ftp.ncbi.nlm.nih.gov/genomes/all/GCF/001/035/175/GCF_001035175.1_ASM103517v1	false	191	6383789	5606
452	287.1609	Pae_CF67.08o	0	C	GCF_001035155.1_ASM103515v1	ftp://ftp.ncbi.nlm.nih.gov/genomes/all/GCF/001/035/155/GCF_001035155.1_ASM103515v1	false	135	6389628	5713
453	287.1608	Pae_CF67.08n	0	C	GCF_001035145.1_ASM103514v1	ftp://ftp.ncbi.nlm.nih.gov/genomes/all/GCF/001/035/145/GCF_001035145.1_ASM103514v1	false	105	6398753	5762
454	287.1607	Pae_CF67.08m	0	C	GCF_001035115.1_ASM103511v1	ftp://ftp.ncbi.nlm.nih.gov/genomes/all/GCF/001/035/115/GCF_001035115.1_ASM103511v1	false	111	6399374	5756
455	287.1606	Pae_CF67.08l	0	C	GCF_001035105.1_ASM103510v1	ftp://ftp.ncbi.nlm.nih.gov/genomes/all/GCF/001/035/105/GCF_001035105.1_ASM103510v1	false	85	6403673	5799
456	287.1604	Pae_CF67.08k	0	C	GCF_001035075.1_ASM103507v1	ftp://ftp.ncbi.nlm.nih.gov/genomes/all/GCF/001/035/075/GCF_001035075.1_ASM103507v1	false	86	6400065	5785
457	287.1605	Pae_CF67.08j	0	C	GCF_001035065.1_ASM103506v1	ftp://ftp.ncbi.nlm.nih.gov/genomes/all/GCF/001/035/065/GCF_001035065.1_ASM103506v1	false	126	6392796	5726
458	287.1603	Pae_CF67.08i	0	C	GCF_001035035.1_ASM103503v1	ftp://ftp.ncbi.nlm.nih.gov/genomes/all/GCF/001/035/035/GCF_001035035.1_ASM103503v1	false	110	6399969	5765
459	287.1602	Pae_CF67.08h	0	C	GCF_001035025.1_ASM103502v1	ftp://ftp.ncbi.nlm.nih.gov/genomes/all/GCF/001/035/025/GCF_001035025.1_ASM103502v1	false	131	6396588	5685
460	287.1601	Pae_CF67.08g	0	C	GCF_001035005.1_ASM103500v1	ftp://ftp.ncbi.nlm.nih.gov/genomes/all/GCF/001/035/005/GCF_001035005.1_ASM103500v1	false	90	6401214	5779
461	287.1600	Pae_CF67.08f	0	C	GCF_001034985.1_ASM103498v1	ftp://ftp.ncbi.nlm.nih.gov/genomes/all/GCF/001/034/985/GCF_001034985.1_ASM103498v1	false	161	6386431	5578
462	287.1599	Pae_CF67.08e	0	C	GCF_001034955.1_ASM103495v1	ftp://ftp.ncbi.nlm.nih.gov/genomes/all/GCF/001/034/955/GCF_001034955.1_ASM103495v1	false	94	6403796	5788
463	287.1598	Pae_CF67.08d	0	C	GCF_001034945.1_ASM103494v1	ftp://ftp.ncbi.nlm.nih.gov/genomes/all/GCF/001/034/945/GCF_001034945.1_ASM103494v1	false	185	6384400	5520
464	287.1597	Pae_CF67.08c	0	C	GCF_001034915.1_ASM103491v1	ftp://ftp.ncbi.nlm.nih.gov/genomes/all/GCF/001/034/915/GCF_001034915.1_ASM103491v1	false	107	6395192	5749
465	287.1721	Pae_CF67.07t	0	C	GCF_001037395.1_ASM103739v1	ftp://ftp.ncbi.nlm.nih.gov/genomes/all/GCF/001/037/395/GCF_001037395.1_ASM103739v1	false	140	6403195	5786
466	287.1720	Pae_CF67.07s	0	C	GCF_001037385.1_ASM103738v1	ftp://ftp.ncbi.nlm.nih.gov/genomes/all/GCF/001/037/385/GCF_001037385.1_ASM103738v1	false	150	6402909	5785
467	287.1596	Pae_CF67.07r	0	C	GCF_001034905.1_ASM103490v1	ftp://ftp.ncbi.nlm.nih.gov/genomes/all/GCF/001/034/905/GCF_001034905.1_ASM103490v1	false	152	6403448	5772
468	287.1719	Pae_CF67.07q	0	C	GCF_001037355.1_ASM103735v1	ftp://ftp.ncbi.nlm.nih.gov/genomes/all/GCF/001/037/355/GCF_001037355.1_ASM103735v1	false	106	6406295	5792
469	287.1595	Pae_CF67.07p	0	C	GCF_001034875.1_ASM103487v1	ftp://ftp.ncbi.nlm.nih.gov/genomes/all/GCF/001/034/875/GCF_001034875.1_ASM103487v1	false	149	6404529	5774
470	287.1718	Pae_CF67.07o	0	C	GCF_001037345.1_ASM103734v1	ftp://ftp.ncbi.nlm.nih.gov/genomes/all/GCF/001/037/345/GCF_001037345.1_ASM103734v1	false	136	6407611	5783
471	287.1594	Pae_CF67.07n	0	C	GCF_001034855.1_ASM103485v1	ftp://ftp.ncbi.nlm.nih.gov/genomes/all/GCF/001/034/855/GCF_001034855.1_ASM103485v1	false	93	6407976	5804
472	287.1593	Pae_CF67.07m	0	C	GCF_001034835.1_ASM103483v1	ftp://ftp.ncbi.nlm.nih.gov/genomes/all/GCF/001/034/835/GCF_001034835.1_ASM103483v1	false	197	6404019	5749
473	287.1717	Pae_CF67.07l	0	C	GCF_001037315.1_ASM103731v1	ftp://ftp.ncbi.nlm.nih.gov/genomes/all/GCF/001/037/315/GCF_001037315.1_ASM103731v1	false	123	6407414	5798
474	287.1716	Pae_CF67.07k	0	C	GCF_001037305.1_ASM103730v1	ftp://ftp.ncbi.nlm.nih.gov/genomes/all/GCF/001/037/305/GCF_001037305.1_ASM103730v1	false	178	6392194	5757
475	287.1713	Pae_CF67.07j	0	C	GCF_001037235.1_ASM103723v1	ftp://ftp.ncbi.nlm.nih.gov/genomes/all/GCF/001/037/235/GCF_001037235.1_ASM103723v1	false	119	6411404	5795
476	287.1592	Pae_CF67.07i	0	C	GCF_001034825.1_ASM103482v1	ftp://ftp.ncbi.nlm.nih.gov/genomes/all/GCF/001/034/825/GCF_001034825.1_ASM103482v1	false	125	6407824	5803
477	287.1712	Pae_CF67.07h	0	C	GCF_001037225.1_ASM103722v1	ftp://ftp.ncbi.nlm.nih.gov/genomes/all/GCF/001/037/225/GCF_001037225.1_ASM103722v1	false	155	6404295	5779
478	287.1711	Pae_CF67.07g	0	C	GCF_001037195.1_ASM103719v1	ftp://ftp.ncbi.nlm.nih.gov/genomes/all/GCF/001/037/195/GCF_001037195.1_ASM103719v1	false	159	6404282	5783
479	287.1591	Pae_CF67.07f	0	C	GCF_001034785.1_ASM103478v1	ftp://ftp.ncbi.nlm.nih.gov/genomes/all/GCF/001/034/785/GCF_001034785.1_ASM103478v1	false	154	6400853	5783
480	287.1590	Pae_CF67.07e	0	C	GCF_001034765.1_ASM103476v1	ftp://ftp.ncbi.nlm.nih.gov/genomes/all/GCF/001/034/765/GCF_001034765.1_ASM103476v1	false	169	6403391	5787
481	287.1589	Pae_CF67.07d	0	C	GCF_001034755.1_ASM103475v1	ftp://ftp.ncbi.nlm.nih.gov/genomes/all/GCF/001/034/755/GCF_001034755.1_ASM103475v1	false	147	6402083	5792
482	287.1710	Pae_CF67.07c	0	C	GCF_001037185.1_ASM103718v1	ftp://ftp.ncbi.nlm.nih.gov/genomes/all/GCF/001/037/185/GCF_001037185.1_ASM103718v1	false	194	6397976	5774
483	287.1588	Pae_CF67.07b	0	C	GCF_001034745.1_ASM103474v1	ftp://ftp.ncbi.nlm.nih.gov/genomes/all/GCF/001/034/745/GCF_001034745.1_ASM103474v1	false	175	6400775	5773
484	287.1709	Pae_CF67.07a	0	C	GCF_001037165.1_ASM103716v1	ftp://ftp.ncbi.nlm.nih.gov/genomes/all/GCF/001/037/165/GCF_001037165.1_ASM103716v1	false	268	6400047	5735
485	287.1708	Pae_CF67.06s	0	C	GCF_001037145.1_ASM103714v1	ftp://ftp.ncbi.nlm.nih.gov/genomes/all/GCF/001/037/145/GCF_001037145.1_ASM103714v1	false	266	6375341	5430
486	287.1707	Pae_CF67.06r	0	C	GCF_001037125.1_ASM103712v1	ftp://ftp.ncbi.nlm.nih.gov/genomes/all/GCF/001/037/125/GCF_001037125.1_ASM103712v1	false	206	6388360	5500
487	287.1706	Pae_CF67.06q	0	C	GCF_001037105.1_ASM103710v1	ftp://ftp.ncbi.nlm.nih.gov/genomes/all/GCF/001/037/105/GCF_001037105.1_ASM103710v1	false	230	6373235	5468
488	287.1714	Pae_CF67.06p	0	C	GCF_001037265.1_ASM103726v1	ftp://ftp.ncbi.nlm.nih.gov/genomes/all/GCF/001/037/265/GCF_001037265.1_ASM103726v1	false	183	6379314	5544
489	287.1715	Pae_CF67.06o	0	C	GCF_001037275.1_ASM103727v1	ftp://ftp.ncbi.nlm.nih.gov/genomes/all/GCF/001/037/275/GCF_001037275.1_ASM103727v1	false	295	6355444	5423
490	287.1705	Pae_CF67.06n	0	C	GCF_001037065.1_ASM103706v1	ftp://ftp.ncbi.nlm.nih.gov/genomes/all/GCF/001/037/065/GCF_001037065.1_ASM103706v1	false	241	6370612	5454
491	287.1704	Pae_CF67.06m	0	C	GCF_001037055.1_ASM103705v1	ftp://ftp.ncbi.nlm.nih.gov/genomes/all/GCF/001/037/055/GCF_001037055.1_ASM103705v1	false	150	6389209	5650
492	287.1703	Pae_CF67.06l	0	C	GCF_001037045.1_ASM103704v1	ftp://ftp.ncbi.nlm.nih.gov/genomes/all/GCF/001/037/045/GCF_001037045.1_ASM103704v1	false	178	6385836	5607
493	287.1586	Pae_CF67.06j	0	C	GCF_001034685.1_ASM103468v1	ftp://ftp.ncbi.nlm.nih.gov/genomes/all/GCF/001/034/685/GCF_001034685.1_ASM103468v1	false	180	6387357	5554
494	287.1702	Pae_CF67.06i	0	C	GCF_001037025.1_ASM103702v1	ftp://ftp.ncbi.nlm.nih.gov/genomes/all/GCF/001/037/025/GCF_001037025.1_ASM103702v1	false	160	6390481	5620
495	287.1585	Pae_CF67.06h	0	C	GCF_001034675.1_ASM103467v1	ftp://ftp.ncbi.nlm.nih.gov/genomes/all/GCF/001/034/675/GCF_001034675.1_ASM103467v1	false	143	6389458	5683
496	287.1701	Pae_CF67.06g	0	C	GCF_001036985.1_ASM103698v1	ftp://ftp.ncbi.nlm.nih.gov/genomes/all/GCF/001/036/985/GCF_001036985.1_ASM103698v1	false	334	6356271	5376
497	287.1700	Pae_CF67.06f	0	C	GCF_001036975.1_ASM103697v1	ftp://ftp.ncbi.nlm.nih.gov/genomes/all/GCF/001/036/975/GCF_001036975.1_ASM103697v1	false	160	6386465	5653
498	287.1699	Pae_CF67.06e	0	C	GCF_001036965.1_ASM103696v1	ftp://ftp.ncbi.nlm.nih.gov/genomes/all/GCF/001/036/965/GCF_001036965.1_ASM103696v1	false	173	6386201	5642
499	287.1698	Pae_CF67.06d	0	C	GCF_001036915.1_ASM103691v1	ftp://ftp.ncbi.nlm.nih.gov/genomes/all/GCF/001/036/915/GCF_001036915.1_ASM103691v1	false	297	6360995	5432
500	287.1696	Pae_CF67.06c	0	C	GCF_001036895.1_ASM103689v1	ftp://ftp.ncbi.nlm.nih.gov/genomes/all/GCF/001/036/895/GCF_001036895.1_ASM103689v1	false	139	6394767	5666
501	287.1697	Pae_CF67.06b	0	C	GCF_001036905.1_ASM103690v1	ftp://ftp.ncbi.nlm.nih.gov/genomes/all/GCF/001/036/905/GCF_001036905.1_ASM103690v1	false	161	6385097	5625
502	287.1695	Pae_CF67.06a	0	C	GCF_001036885.1_ASM103688v1	ftp://ftp.ncbi.nlm.nih.gov/genomes/all/GCF/001/036/885/GCF_001036885.1_ASM103688v1	false	160	6389333	5627
503	287.1694	Pae_CF67.05t	0	C	GCF_001036835.1_ASM103683v1	ftp://ftp.ncbi.nlm.nih.gov/genomes/all/GCF/001/036/835/GCF_001036835.1_ASM103683v1	false	114	6408898	5801
504	287.1584	Pae_CF67.05s	0	C	GCF_001034665.1_ASM103466v1	ftp://ftp.ncbi.nlm.nih.gov/genomes/all/GCF/001/034/665/GCF_001034665.1_ASM103466v1	false	143	6409352	5795
505	287.1693	Pae_CF67.05r	0	C	GCF_001036825.1_ASM103682v1	ftp://ftp.ncbi.nlm.nih.gov/genomes/all/GCF/001/036/825/GCF_001036825.1_ASM103682v1	false	243	6398302	5746
506	287.1692	Pae_CF67.05q	0	C	GCF_001036815.1_ASM103681v1	ftp://ftp.ncbi.nlm.nih.gov/genomes/all/GCF/001/036/815/GCF_001036815.1_ASM103681v1	false	140	6405857	5792
507	287.1582	Pae_CF67.05p	0	C	GCF_001024995.1_ASM102499v1	ftp://ftp.ncbi.nlm.nih.gov/genomes/all/GCF/001/024/995/GCF_001024995.1_ASM102499v1	false	140	6409064	5789
508	287.1581	Pae_CF67.05o	0	C	GCF_001024955.1_ASM102495v1	ftp://ftp.ncbi.nlm.nih.gov/genomes/all/GCF/001/024/955/GCF_001024955.1_ASM102495v1	false	125	6404681	5803
509	287.1580	Pae_CF67.05n	0	C	GCF_001024945.1_ASM102494v1	ftp://ftp.ncbi.nlm.nih.gov/genomes/all/GCF/001/024/945/GCF_001024945.1_ASM102494v1	false	120	6410109	5808
510	287.1579	Pae_CF67.05m	0	C	GCF_001024925.1_ASM102492v1	ftp://ftp.ncbi.nlm.nih.gov/genomes/all/GCF/001/024/925/GCF_001024925.1_ASM102492v1	false	194	6396021	5776
511	287.1578	Pae_CF67.05l	0	C	GCF_001024915.1_ASM102491v1	ftp://ftp.ncbi.nlm.nih.gov/genomes/all/GCF/001/024/915/GCF_001024915.1_ASM102491v1	false	177	6395925	5774
512	287.1577	Pae_CF67.05k	0	C	GCF_001024875.1_ASM102487v1	ftp://ftp.ncbi.nlm.nih.gov/genomes/all/GCF/001/024/875/GCF_001024875.1_ASM102487v1	false	191	6399393	5763
513	287.1724	Pae_CF67.05j	0	C	GCF_001039325.1_ASM103932v1	ftp://ftp.ncbi.nlm.nih.gov/genomes/all/GCF/001/039/325/GCF_001039325.1_ASM103932v1	false	182	6403498	5765
514	287.1576	Pae_CF67.05i	0	C	GCF_001024855.1_ASM102485v1	ftp://ftp.ncbi.nlm.nih.gov/genomes/all/GCF/001/024/855/GCF_001024855.1_ASM102485v1	false	145	6403508	5778
515	287.1575	Pae_CF67.05h	0	C	GCF_001024845.1_ASM102484v1	ftp://ftp.ncbi.nlm.nih.gov/genomes/all/GCF/001/024/845/GCF_001024845.1_ASM102484v1	false	179	6403668	5779
516	287.1574	Pae_CF67.05g	0	C	GCF_001024835.1_ASM102483v1	ftp://ftp.ncbi.nlm.nih.gov/genomes/all/GCF/001/024/835/GCF_001024835.1_ASM102483v1	false	161	6401327	5789
517	287.1573	Pae_CF67.05f	0	C	GCF_001024805.1_ASM102480v1	ftp://ftp.ncbi.nlm.nih.gov/genomes/all/GCF/001/024/805/GCF_001024805.1_ASM102480v1	false	172	6401137	5777
518	287.1572	Pae_CF67.05e	0	C	GCF_001024775.1_ASM102477v1	ftp://ftp.ncbi.nlm.nih.gov/genomes/all/GCF/001/024/775/GCF_001024775.1_ASM102477v1	false	149	6400729	5783
519	287.1571	Pae_CF67.05d	0	C	GCF_001024765.1_ASM102476v1	ftp://ftp.ncbi.nlm.nih.gov/genomes/all/GCF/001/024/765/GCF_001024765.1_ASM102476v1	false	171	6402140	5771
520	287.1570	Pae_CF67.05c	0	C	GCF_001024755.1_ASM102475v1	ftp://ftp.ncbi.nlm.nih.gov/genomes/all/GCF/001/024/755/GCF_001024755.1_ASM102475v1	false	166	6394764	5773
521	287.1569	Pae_CF67.05b	0	C	GCF_001024725.1_ASM102472v1	ftp://ftp.ncbi.nlm.nih.gov/genomes/all/GCF/001/024/725/GCF_001024725.1_ASM102472v1	false	145	6410838	5796
522	287.1568	Pae_CF67.05a	0	C	GCF_001024715.1_ASM102471v1	ftp://ftp.ncbi.nlm.nih.gov/genomes/all/GCF/001/024/715/GCF_001024715.1_ASM102471v1	false	184	6396946	5772
523	287.1567	Pae_CF67.04t	0	C	GCF_001024695.1_ASM102469v1	ftp://ftp.ncbi.nlm.nih.gov/genomes/all/GCF/001/024/695/GCF_001024695.1_ASM102469v1	false	147	6404466	5788
524	287.1566	Pae_CF67.04s	0	C	GCF_001024655.1_ASM102465v1	ftp://ftp.ncbi.nlm.nih.gov/genomes/all/GCF/001/024/655/GCF_001024655.1_ASM102465v1	false	169	6401466	5786
525	287.1550	Pae_CF67.04r	0	C	GCF_001024355.1_ASM102435v1	ftp://ftp.ncbi.nlm.nih.gov/genomes/all/GCF/001/024/355/GCF_001024355.1_ASM102435v1	false	185	6410682	5773
526	287.1549	Pae_CF67.04q	0	C	GCF_001024325.1_ASM102432v1	ftp://ftp.ncbi.nlm.nih.gov/genomes/all/GCF/001/024/325/GCF_001024325.1_ASM102432v1	false	214	6396383	5763
527	287.1530	Pae_CF67.04p	0	C	GCF_001023915.1_ASM102391v1	ftp://ftp.ncbi.nlm.nih.gov/genomes/all/GCF/001/023/915/GCF_001023915.1_ASM102391v1	false	173	6401192	5771
528	287.1565	Pae_CF67.04o	0	C	GCF_001024645.1_ASM102464v1	ftp://ftp.ncbi.nlm.nih.gov/genomes/all/GCF/001/024/645/GCF_001024645.1_ASM102464v1	false	134	6400360	5781
529	287.1564	Pae_CF67.04n	0	C	GCF_001024635.1_ASM102463v1	ftp://ftp.ncbi.nlm.nih.gov/genomes/all/GCF/001/024/635/GCF_001024635.1_ASM102463v1	false	79	6408219	5809
530	287.1548	Pae_CF67.04m	0	C	GCF_001024305.1_ASM102430v1	ftp://ftp.ncbi.nlm.nih.gov/genomes/all/GCF/001/024/305/GCF_001024305.1_ASM102430v1	false	158	6399660	5780
531	287.1547	Pae_CF67.04l	0	C	GCF_001024285.1_ASM102428v1	ftp://ftp.ncbi.nlm.nih.gov/genomes/all/GCF/001/024/285/GCF_001024285.1_ASM102428v1	false	85	6405854	5810
532	287.1546	Pae_CF67.04k	0	C	GCF_001024275.1_ASM102427v1	ftp://ftp.ncbi.nlm.nih.gov/genomes/all/GCF/001/024/275/GCF_001024275.1_ASM102427v1	false	148	6402814	5784
533	287.2252	Pae_CF67.04j	274	C	GCF_001023895.1_ASM102389v1	ftp://ftp.ncbi.nlm.nih.gov/genomes/all/GCF/001/023/895/GCF_001023895.1_ASM102389v1	false	128	6403007	5796
534	287.1563	Pae_CF67.04i	0	C	GCF_001024615.1_ASM102461v1	ftp://ftp.ncbi.nlm.nih.gov/genomes/all/GCF/001/024/615/GCF_001024615.1_ASM102461v1	false	147	6404073	5780
535	287.1562	Pae_CF67.04h	0	C	GCF_001024585.1_ASM102458v1	ftp://ftp.ncbi.nlm.nih.gov/genomes/all/GCF/001/024/585/GCF_001024585.1_ASM102458v1	false	213	6399087	5757
536	287.1529	Pae_CF67.04g	0	C	GCF_001023875.1_ASM102387v1	ftp://ftp.ncbi.nlm.nih.gov/genomes/all/GCF/001/023/875/GCF_001023875.1_ASM102387v1	false	169	6401390	5776
537	287.1545	Pae_CF67.04f	0	C	GCF_001024235.1_ASM102423v1	ftp://ftp.ncbi.nlm.nih.gov/genomes/all/GCF/001/024/235/GCF_001024235.1_ASM102423v1	false	208	6393918	5752
538	287.1561	Pae_CF67.04e	0	C	GCF_001024565.1_ASM102456v1	ftp://ftp.ncbi.nlm.nih.gov/genomes/all/GCF/001/024/565/GCF_001024565.1_ASM102456v1	false	165	6394623	5746
539	287.1528	Pae_CF67.04d	0	C	GCF_001023845.1_ASM102384v1	ftp://ftp.ncbi.nlm.nih.gov/genomes/all/GCF/001/023/845/GCF_001023845.1_ASM102384v1	false	90	6404336	5800
540	287.1544	Pae_CF67.04c	0	C	GCF_001024215.1_ASM102421v1	ftp://ftp.ncbi.nlm.nih.gov/genomes/all/GCF/001/024/215/GCF_001024215.1_ASM102421v1	false	144	6404662	5792
541	287.1560	Pae_CF67.04b	0	C	GCF_001024545.1_ASM102454v1	ftp://ftp.ncbi.nlm.nih.gov/genomes/all/GCF/001/024/545/GCF_001024545.1_ASM102454v1	false	138	6403761	5781
542	287.1559	Pae_CF67.04a	0	C	GCF_001024535.1_ASM102453v1	ftp://ftp.ncbi.nlm.nih.gov/genomes/all/GCF/001/024/535/GCF_001024535.1_ASM102453v1	false	120	6403338	5785
543	287.1543	Pae_CF67.03r	0	C	GCF_001024205.1_ASM102420v1	ftp://ftp.ncbi.nlm.nih.gov/genomes/all/GCF/001/024/205/GCF_001024205.1_ASM102420v1	false	185	6400907	5779
544	287.1542	Pae_CF67.03q	0	C	GCF_001024195.1_ASM102419v1	ftp://ftp.ncbi.nlm.nih.gov/genomes/all/GCF/001/024/195/GCF_001024195.1_ASM102419v1	false	214	6396156	5746
545	287.1527	Pae_CF67.03p	0	C	GCF_001023835.1_ASM102383v1	ftp://ftp.ncbi.nlm.nih.gov/genomes/all/GCF/001/023/835/GCF_001023835.1_ASM102383v1	false	145	6406574	5789
546	287.1541	Pae_CF67.03o	0	C	GCF_001024145.1_ASM102414v1	ftp://ftp.ncbi.nlm.nih.gov/genomes/all/GCF/001/024/145/GCF_001024145.1_ASM102414v1	false	203	6397799	5765
547	287.1526	Pae_CF67.03n	0	C	GCF_001023815.1_ASM102381v1	ftp://ftp.ncbi.nlm.nih.gov/genomes/all/GCF/001/023/815/GCF_001023815.1_ASM102381v1	false	155	6399225	5762
548	287.1540	Pae_CF67.03m	0	C	GCF_001024135.1_ASM102413v1	ftp://ftp.ncbi.nlm.nih.gov/genomes/all/GCF/001/024/135/GCF_001024135.1_ASM102413v1	false	134	6403646	5796
549	287.1558	Pae_CF67.03l	0	C	GCF_001024515.1_ASM102451v1	ftp://ftp.ncbi.nlm.nih.gov/genomes/all/GCF/001/024/515/GCF_001024515.1_ASM102451v1	false	102	6405605	5805
550	287.1557	Pae_CF67.03k	0	C	GCF_001024495.1_ASM102449v1	ftp://ftp.ncbi.nlm.nih.gov/genomes/all/GCF/001/024/495/GCF_001024495.1_ASM102449v1	false	150	6404066	5784
551	287.1525	Pae_CF67.03j	0	C	GCF_001023775.1_ASM102377v1	ftp://ftp.ncbi.nlm.nih.gov/genomes/all/GCF/001/023/775/GCF_001023775.1_ASM102377v1	false	824	6604991	5760
552	287.1539	Pae_CF67.03i	0	C	GCF_001024125.1_ASM102412v1	ftp://ftp.ncbi.nlm.nih.gov/genomes/all/GCF/001/024/125/GCF_001024125.1_ASM102412v1	false	130	6405559	5785
553	287.1538	Pae_CF67.03h	0	C	GCF_001024115.1_ASM102411v1	ftp://ftp.ncbi.nlm.nih.gov/genomes/all/GCF/001/024/115/GCF_001024115.1_ASM102411v1	false	146	6406190	5793
554	287.1556	Pae_CF67.03g	0	C	GCF_001024455.1_ASM102445v1	ftp://ftp.ncbi.nlm.nih.gov/genomes/all/GCF/001/024/455/GCF_001024455.1_ASM102445v1	false	177	6403004	5792
555	287.1537	Pae_CF67.03f	0	C	GCF_001024075.1_ASM102407v1	ftp://ftp.ncbi.nlm.nih.gov/genomes/all/GCF/001/024/075/GCF_001024075.1_ASM102407v1	false	117	6405994	5808
556	287.1536	Pae_CF67.03e	0	C	GCF_001024065.1_ASM102406v1	ftp://ftp.ncbi.nlm.nih.gov/genomes/all/GCF/001/024/065/GCF_001024065.1_ASM102406v1	false	126	6403420	5793
557	287.2254	Pae_CF67.03d	274	C	GCF_001024055.1_ASM102405v1	ftp://ftp.ncbi.nlm.nih.gov/genomes/all/GCF/001/024/055/GCF_001024055.1_ASM102405v1	false	139	6404786	5780
558	287.1524	Pae_CF67.03c	0	C	GCF_001023765.1_ASM102376v1	ftp://ftp.ncbi.nlm.nih.gov/genomes/all/GCF/001/023/765/GCF_001023765.1_ASM102376v1	false	174	6402201	5774
559	287.1554	Pae_CF67.03b	0	C	GCF_001024435.1_ASM102443v1	ftp://ftp.ncbi.nlm.nih.gov/genomes/all/GCF/001/024/435/GCF_001024435.1_ASM102443v1	false	96	6401950	5784
560	287.1523	Pae_CF67.03a	0	C	GCF_001023755.1_ASM102375v1	ftp://ftp.ncbi.nlm.nih.gov/genomes/all/GCF/001/023/755/GCF_001023755.1_ASM102375v1	false	128	6406652	5797
561	287.1535	Pae_CF67.02t	0	C	GCF_001024035.1_ASM102403v1	ftp://ftp.ncbi.nlm.nih.gov/genomes/all/GCF/001/024/035/GCF_001024035.1_ASM102403v1	false	159	6399760	5786
562	287.1522	Pae_CF67.02s	0	C	GCF_001023735.1_ASM102373v1	ftp://ftp.ncbi.nlm.nih.gov/genomes/all/GCF/001/023/735/GCF_001023735.1_ASM102373v1	false	138	6402592	5785
563	287.1534	Pae_CF67.02r	0	C	GCF_001023995.1_ASM102399v1	ftp://ftp.ncbi.nlm.nih.gov/genomes/all/GCF/001/023/995/GCF_001023995.1_ASM102399v1	false	192	6399955	5772
564	287.1555	Pae_CF67.02q	0	C	GCF_001024445.1_ASM102444v1	ftp://ftp.ncbi.nlm.nih.gov/genomes/all/GCF/001/024/445/GCF_001024445.1_ASM102444v1	false	162	6403132	5785
565	287.1532	Pae_CF67.02p	0	C	GCF_001023975.1_ASM102397v1	ftp://ftp.ncbi.nlm.nih.gov/genomes/all/GCF/001/023/975/GCF_001023975.1_ASM102397v1	false	128	6408069	5792
566	287.1533	Pae_CF67.02o	0	C	GCF_001023985.1_ASM102398v1	ftp://ftp.ncbi.nlm.nih.gov/genomes/all/GCF/001/023/985/GCF_001023985.1_ASM102398v1	false	166	6403903	5781
567	287.2253	Pae_CF67.02n	274	C	GCF_001023955.1_ASM102395v1	ftp://ftp.ncbi.nlm.nih.gov/genomes/all/GCF/001/023/955/GCF_001023955.1_ASM102395v1	false	203	6391663	5757
568	287.1521	Pae_CF67.02m	0	C	GCF_001023705.1_ASM102370v1	ftp://ftp.ncbi.nlm.nih.gov/genomes/all/GCF/001/023/705/GCF_001023705.1_ASM102370v1	false	141	6404703	5795
569	287.1520	Pae_CF67.02l	0	C	GCF_001023685.1_ASM102368v1	ftp://ftp.ncbi.nlm.nih.gov/genomes/all/GCF/001/023/685/GCF_001023685.1_ASM102368v1	false	180	6400498	5779
570	287.1519	Pae_CF67.02k	0	C	GCF_001023675.1_ASM102367v1	ftp://ftp.ncbi.nlm.nih.gov/genomes/all/GCF/001/023/675/GCF_001023675.1_ASM102367v1	false	195	6400613	5775
571	287.1553	Pae_CF67.02j	0	C	GCF_001024395.1_ASM102439v1	ftp://ftp.ncbi.nlm.nih.gov/genomes/all/GCF/001/024/395/GCF_001024395.1_ASM102439v1	false	249	6390527	5738
572	287.1516	Pae_CF67.02i	0	C	GCF_001023615.1_ASM102361v1	ftp://ftp.ncbi.nlm.nih.gov/genomes/all/GCF/001/023/615/GCF_001023615.1_ASM102361v1	false	146	6403460	5789
573	287.1552	Pae_CF67.02h	0	C	GCF_001024375.1_ASM102437v1	ftp://ftp.ncbi.nlm.nih.gov/genomes/all/GCF/001/024/375/GCF_001024375.1_ASM102437v1	false	116	6416913	5789
574	287.1518	Pae_CF67.02g	0	C	GCF_001023635.1_ASM102363v1	ftp://ftp.ncbi.nlm.nih.gov/genomes/all/GCF/001/023/635/GCF_001023635.1_ASM102363v1	false	85	6418956	5801
575	287.1551	Pae_CF67.02f	0	C	GCF_001024365.1_ASM102436v1	ftp://ftp.ncbi.nlm.nih.gov/genomes/all/GCF/001/024/365/GCF_001024365.1_ASM102436v1	false	116	6405627	5794
576	287.1531	Pae_CF67.02e	0	C	GCF_001023925.1_ASM102392v1	ftp://ftp.ncbi.nlm.nih.gov/genomes/all/GCF/001/023/925/GCF_001023925.1_ASM102392v1	false	185	6401553	5772
577	287.1517	Pae_CF67.02d	0	C	GCF_001023625.1_ASM102362v1	ftp://ftp.ncbi.nlm.nih.gov/genomes/all/GCF/001/023/625/GCF_001023625.1_ASM102362v1	false	149	6411188	5769
578	287.2012	Pae_CF67.02c	0	C	GCF_001010535.1_ASM101053v1	ftp://ftp.ncbi.nlm.nih.gov/genomes/all/GCF/001/010/535/GCF_001010535.1_ASM101053v1	false	123	6414532	5774
579	287.2013	Pae_CF67.02b	0	C	GCF_001010525.1_ASM101052v1	ftp://ftp.ncbi.nlm.nih.gov/genomes/all/GCF/001/010/525/GCF_001010525.1_ASM101052v1	false	231	6377047	5387
580	287.2011	Pae_CF67.02a	0	C	GCF_001010545.1_ASM101054v1	ftp://ftp.ncbi.nlm.nih.gov/genomes/all/GCF/001/010/545/GCF_001010545.1_ASM101054v1	false	132	6389591	5663
581	287.1508	Pae_CF67.01s	0	C	GCF_001007425.1_ASM100742v1	ftp://ftp.ncbi.nlm.nih.gov/genomes/all/GCF/001/007/425/GCF_001007425.1_ASM100742v1	false	92	6417196	5787
582	287.1499	Pae_CF67.01r	0	C	GCF_001007265.1_ASM100726v1	ftp://ftp.ncbi.nlm.nih.gov/genomes/all/GCF/001/007/265/GCF_001007265.1_ASM100726v1	false	406	6379343	5663
583	287.1507	Pae_CF67.01q	0	C	GCF_001007415.1_ASM100741v1	ftp://ftp.ncbi.nlm.nih.gov/genomes/all/GCF/001/007/415/GCF_001007415.1_ASM100741v1	false	263	6403758	5739
584	287.1495	Pae_CF67.01p	0	C	GCF_001007185.1_ASM100718v1	ftp://ftp.ncbi.nlm.nih.gov/genomes/all/GCF/001/007/185/GCF_001007185.1_ASM100718v1	false	249	6402443	5741
585	287.1510	Pae_CF67.01o	0	C	GCF_001007475.1_ASM100747v1	ftp://ftp.ncbi.nlm.nih.gov/genomes/all/GCF/001/007/475/GCF_001007475.1_ASM100747v1	false	171	6409111	5768
586	287.1502	Pae_CF67.01n	0	C	GCF_001007315.1_ASM100731v1	ftp://ftp.ncbi.nlm.nih.gov/genomes/all/GCF/001/007/315/GCF_001007315.1_ASM100731v1	false	180	6405622	5772
587	287.1506	Pae_CF67.01m	0	C	GCF_001007395.1_ASM100739v1	ftp://ftp.ncbi.nlm.nih.gov/genomes/all/GCF/001/007/395/GCF_001007395.1_ASM100739v1	false	216	6402589	5754
588	287.1497	Pae_CF67.01l	0	C	GCF_001007215.1_ASM100721v1	ftp://ftp.ncbi.nlm.nih.gov/genomes/all/GCF/001/007/215/GCF_001007215.1_ASM100721v1	false	82	6435863	5821
589	287.1500	Pae_CF67.01k	0	C	GCF_001007275.1_ASM100727v1	ftp://ftp.ncbi.nlm.nih.gov/genomes/all/GCF/001/007/275/GCF_001007275.1_ASM100727v1	false	119	6433392	5801
590	287.1503	Pae_CF67.01h	0	C	GCF_001007345.1_ASM100734v1	ftp://ftp.ncbi.nlm.nih.gov/genomes/all/GCF/001/007/345/GCF_001007345.1_ASM100734v1	false	455	6342445	5283
591	287.1498	Pae_CF67.01c	0	C	GCF_001007205.1_ASM100720v1	ftp://ftp.ncbi.nlm.nih.gov/genomes/all/GCF/001/007/205/GCF_001007205.1_ASM100720v1	false	407	6349403	5371
592	287.2645	PA14	253	E	GCF_900005845.1_201_Pa14_contigs_500	ftp://ftp.ncbi.nlm.nih.gov/genomes/all/GCF/900/005/845/GCF_900005845.1_201_Pa14_contigs_500	false	77	6485226	5855
593	287.1483	PA_ST235	0	C	GCF_000737795.1_PA_ST235_v.05	ftp://ftp.ncbi.nlm.nih.gov/genomes/all/GCF/000/737/795/GCF_000737795.1_PA_ST235_v.05	false	123	6929551	6321
594	287.1489	O400	0	C	GCF_000968815.1_ASM96881v1	ftp://ftp.ncbi.nlm.nih.gov/genomes/all/GCF/000/968/815/GCF_000968815.1_ASM96881v1	false	266	6852833	6207
595	287.1482	MRSN18971	0	C	GCF_000710625.1_MRSN18971scaf	ftp://ftp.ncbi.nlm.nih.gov/genomes/all/GCF/000/710/625/GCF_000710625.1_MRSN18971scaf	false	18	6391538	5742
596	287.1727	MH19	0	NA	GCF_001051345.1_PAMH19	ftp://ftp.ncbi.nlm.nih.gov/genomes/all/GCF/001/051/345/GCF_001051345.1_PAMH19	false	32	7123689	6327
597	287.2666	M7	0	E	GCF_001619935.1_ASM161993v1	ftp://ftp.ncbi.nlm.nih.gov/genomes/all/GCF/001/619/935/GCF_001619935.1_ASM161993v1	false	70	6268694	5672
598	287.2546	L6-1	267	E	GCF_001483235.1_ASM148323v1	ftp://ftp.ncbi.nlm.nih.gov/genomes/all/GCF/001/483/235/GCF_001483235.1_ASM148323v1	false	2	6795250	6197
599	287.1490	KF702	0	E	GCF_000974565.1_ASM97456v1	ftp://ftp.ncbi.nlm.nih.gov/genomes/all/GCF/000/974/565/GCF_000974565.1_ASM97456v1	false	91	7167540	6546
600	287.1481	JMM	0	E	GCF_000709285.1_ASM70928v1	ftp://ftp.ncbi.nlm.nih.gov/genomes/all/GCF/000/709/285/GCF_000709285.1_ASM70928v1	false	52	6222092	5548
601	287.1488	FRD1	0	C	GCF_000950725.1_ASM95072v1	ftp://ftp.ncbi.nlm.nih.gov/genomes/all/GCF/000/950/725/GCF_000950725.1_ASM95072v1	false	31	6688523	6029
602	287.1865	EML548	0	NA	GCF_001280765.1_ASM128076v1	ftp://ftp.ncbi.nlm.nih.gov/genomes/all/GCF/001/280/765/GCF_001280765.1_ASM128076v1	false	120	6333481	5679
603	287.1863	EML545	0	NA	GCF_001280745.1_ASM128074v1	ftp://ftp.ncbi.nlm.nih.gov/genomes/all/GCF/001/280/745/GCF_001280745.1_ASM128074v1	false	62	6442109	5760
604	287.1864	EML528	0	NA	GCF_001280755.1_ASM128075v1	ftp://ftp.ncbi.nlm.nih.gov/genomes/all/GCF/001/280/755/GCF_001280755.1_ASM128075v1	false	53	6365411	5702
605	287.1725	DSM 50071	0	NA	GCF_001042925.1_G1273	ftp://ftp.ncbi.nlm.nih.gov/genomes/all/GCF/001/042/925/GCF_001042925.1_G1273	false	30	6291043	5688
606	287.1772	BTP038	0	C	GCF_001086725.1_ASM108672v1	ftp://ftp.ncbi.nlm.nih.gov/genomes/all/GCF/001/086/725/GCF_001086725.1_ASM108672v1	false	41	7085577	6529
607	287.1770	BTP037	0	C	GCF_001086645.1_ASM108664v1	ftp://ftp.ncbi.nlm.nih.gov/genomes/all/GCF/001/086/645/GCF_001086645.1_ASM108664v1	false	44	6857129	6163
608	287.1774	BTP035	0	C	GCF_001086745.1_ASM108674v1	ftp://ftp.ncbi.nlm.nih.gov/genomes/all/GCF/001/086/745/GCF_001086745.1_ASM108674v1	false	19	6873380	6177
609	287.1776	BTP034	0	C	GCF_001086755.1_ASM108675v1	ftp://ftp.ncbi.nlm.nih.gov/genomes/all/GCF/001/086/755/GCF_001086755.1_ASM108675v1	false	16	6924697	6284
610	287.1775	BTP033	0	C	GCF_001086735.1_ASM108673v1	ftp://ftp.ncbi.nlm.nih.gov/genomes/all/GCF/001/086/735/GCF_001086735.1_ASM108673v1	false	22	6899762	6201
611	287.1771	BTP031	0	C	GCF_001086655.1_ASM108665v1	ftp://ftp.ncbi.nlm.nih.gov/genomes/all/GCF/001/086/655/GCF_001086655.1_ASM108665v1	false	15	6878781	6191
612	287.2627	AU7198	348	C	GCF_001555225.1_ASM155522v1	ftp://ftp.ncbi.nlm.nih.gov/genomes/all/GCF/001/555/225/GCF_001555225.1_ASM155522v1	false	91	6548147	5840
613	287.2626	AU24156	443	C	GCF_001555215.1_ASM155521v1	ftp://ftp.ncbi.nlm.nih.gov/genomes/all/GCF/001/555/215/GCF_001555215.1_ASM155521v1	false	59	6356852	5714
614	287.2620	AU18132	0	C	GCF_001555095.1_ASM155509v1	ftp://ftp.ncbi.nlm.nih.gov/genomes/all/GCF/001/555/095/GCF_001555095.1_ASM155509v1	false	89	6260665	5515
615	287.2595	AU15431	0	C	GCF_001554585.1_ASM155458v1	ftp://ftp.ncbi.nlm.nih.gov/genomes/all/GCF/001/554/585/GCF_001554585.1_ASM155458v1	false	39	6545379	5842
616	287.2593	AU13212	0	C	GCF_001554545.1_ASM155454v1	ftp://ftp.ncbi.nlm.nih.gov/genomes/all/GCF/001/554/545/GCF_001554545.1_ASM155454v1	false	38	6519696	5909
617	287.2581	AU11866	0	C	GCF_001554305.1_ASM155430v1	ftp://ftp.ncbi.nlm.nih.gov/genomes/all/GCF/001/554/305/GCF_001554305.1_ASM155430v1	false	87	6441026	5732
618	287.1867	ATCC 9027	0	C	GCF_001294675.1_ASM129467v1	ftp://ftp.ncbi.nlm.nih.gov/genomes/all/GCF/001/294/675/GCF_001294675.1_ASM129467v1	false	80	6362326	5726
619	287.1969	ATCC 9027	0	C	GCF_001402955.1_ASM140295v1	ftp://ftp.ncbi.nlm.nih.gov/genomes/all/GCF/001/402/955/GCF_001402955.1_ASM140295v1	false	145	6305053	5641
620	287.1996	ATCC 43732	0	NA	GCF_001445035.1_ASM144503v1	ftp://ftp.ncbi.nlm.nih.gov/genomes/all/GCF/001/445/035/GCF_001445035.1_ASM144503v1	false	206	6532962	5904
621	287.1995	ATCC 43731	0	NA	GCF_001445005.1_ASM144500v1	ftp://ftp.ncbi.nlm.nih.gov/genomes/all/GCF/001/445/005/GCF_001445005.1_ASM144500v1	false	233	6698679	6035
622	287.1991	ATCC 43390	0	NA	GCF_001444925.1_ASM144492v1	ftp://ftp.ncbi.nlm.nih.gov/genomes/all/GCF/001/444/925/GCF_001444925.1_ASM144492v1	false	159	6602402	5937
623	287.1990	ATCC 33364	0	NA	GCF_001444915.1_ASM144491v1	ftp://ftp.ncbi.nlm.nih.gov/genomes/all/GCF/001/444/915/GCF_001444915.1_ASM144491v1	false	170	6993143	6306
624	287.1989	ATCC 33363	0	NA	GCF_001444895.1_ASM144489v1	ftp://ftp.ncbi.nlm.nih.gov/genomes/all/GCF/001/444/895/GCF_001444895.1_ASM144489v1	false	164	6809184	6210
625	287.1988	ATCC 33362	0	NA	GCF_001444865.1_ASM144486v1	ftp://ftp.ncbi.nlm.nih.gov/genomes/all/GCF/001/444/865/GCF_001444865.1_ASM144486v1	false	170	6480444	5823
626	287.1987	ATCC 33361	0	NA	GCF_001444845.1_ASM144484v1	ftp://ftp.ncbi.nlm.nih.gov/genomes/all/GCF/001/444/845/GCF_001444845.1_ASM144484v1	false	316	6524402	5797
627	287.1994	ATCC 33360	0	NA	GCF_001444995.1_ASM144499v1	ftp://ftp.ncbi.nlm.nih.gov/genomes/all/GCF/001/444/995/GCF_001444995.1_ASM144499v1	false	318	6522169	5797
628	287.1993	ATCC 33359	0	NA	GCF_001444975.1_ASM144497v1	ftp://ftp.ncbi.nlm.nih.gov/genomes/all/GCF/001/444/975/GCF_001444975.1_ASM144497v1	false	273	6445954	5702
629	287.1992	ATCC 33358	0	NA	GCF_001444955.1_ASM144495v1	ftp://ftp.ncbi.nlm.nih.gov/genomes/all/GCF/001/444/955/GCF_001444955.1_ASM144495v1	false	253	6654595	5973
630	287.1986	ATCC 33357	0	NA	GCF_001444835.1_ASM144483v1	ftp://ftp.ncbi.nlm.nih.gov/genomes/all/GCF/001/444/835/GCF_001444835.1_ASM144483v1	false	208	6424531	5747
631	287.1985	ATCC 33356	0	NA	GCF_001444815.1_ASM144481v1	ftp://ftp.ncbi.nlm.nih.gov/genomes/all/GCF/001/444/815/GCF_001444815.1_ASM144481v1	false	152	6377412	5771
632	287.1984	ATCC 33355	0	NA	GCF_001444765.1_ASM144476v1	ftp://ftp.ncbi.nlm.nih.gov/genomes/all/GCF/001/444/765/GCF_001444765.1_ASM144476v1	false	138	6645007	5978
633	287.1982	ATCC 33354	0	NA	GCF_001444745.1_ASM144474v1	ftp://ftp.ncbi.nlm.nih.gov/genomes/all/GCF/001/444/745/GCF_001444745.1_ASM144474v1	false	306	6766758	6096
634	287.1983	ATCC 33353	0	NA	GCF_001444755.1_ASM144475v1	ftp://ftp.ncbi.nlm.nih.gov/genomes/all/GCF/001/444/755/GCF_001444755.1_ASM144475v1	false	183	6664466	6097
635	287.2000	ATCC 33352	0	NA	GCF_001420265.1_ASM142026v1	ftp://ftp.ncbi.nlm.nih.gov/genomes/all/GCF/001/420/265/GCF_001420265.1_ASM142026v1	false	218	6211029	5549
636	287.2001	ATCC 33351	0	NA	GCF_001420245.1_ASM142024v1	ftp://ftp.ncbi.nlm.nih.gov/genomes/all/GCF/001/420/245/GCF_001420245.1_ASM142024v1	false	304	6571439	5887
637	287.2003	ATCC 33350	0	NA	GCF_001420205.1_ASM142020v1	ftp://ftp.ncbi.nlm.nih.gov/genomes/all/GCF/001/420/205/GCF_001420205.1_ASM142020v1	false	169	6354875	5688
638	287.2004	ATCC 33349	0	NA	GCF_001420185.1_ASM142018v1	ftp://ftp.ncbi.nlm.nih.gov/genomes/all/GCF/001/420/185/GCF_001420185.1_ASM142018v1	false	267	6749516	6148
639	287.2002	ATCC 33348	0	NA	GCF_001420225.1_ASM142022v1	ftp://ftp.ncbi.nlm.nih.gov/genomes/all/GCF/001/420/225/GCF_001420225.1_ASM142022v1	false	181	6700973	6066
640	287.1769	ATCC 27853	0	C	GCF_001086625.1_ASM108662v1	ftp://ftp.ncbi.nlm.nih.gov/genomes/all/GCF/001/086/625/GCF_001086625.1_ASM108662v1	true	21	6847745	6259
641	287.2540	AATYA	111	NA	GCF_001469695.1_ASM146969v1	ftp://ftp.ncbi.nlm.nih.gov/genomes/all/GCF/001/469/695/GCF_001469695.1_ASM146969v1	false	135	7103193	6461
642	287.1766	993_PAER	0	C	GCF_001068395.1_ASM106839v1	ftp://ftp.ncbi.nlm.nih.gov/genomes/all/GCF/001/068/395/GCF_001068395.1_ASM106839v1	false	356	6910041	6250
643	287.1765	991.rep2_PAER	0	C	GCF_001068375.1_ASM106837v1	ftp://ftp.ncbi.nlm.nih.gov/genomes/all/GCF/001/068/375/GCF_001068375.1_ASM106837v1	false	251	6647642	6022
644	287.1758	991.rep1_PAER	0	C	GCF_001067795.1_ASM106779v1	ftp://ftp.ncbi.nlm.nih.gov/genomes/all/GCF/001/067/795/GCF_001067795.1_ASM106779v1	false	406	6643242	5988
645	287.1761	958_PAER	0	C	GCF_001067965.1_ASM106796v1	ftp://ftp.ncbi.nlm.nih.gov/genomes/all/GCF/001/067/965/GCF_001067965.1_ASM106796v1	false	277	6914072	6268
646	287.1764	957_PAER	0	C	GCF_001068295.1_ASM106829v1	ftp://ftp.ncbi.nlm.nih.gov/genomes/all/GCF/001/068/295/GCF_001068295.1_ASM106829v1	false	390	6918254	6242
647	287.1763	927_PAER	0	C	GCF_001068165.1_ASM106816v1	ftp://ftp.ncbi.nlm.nih.gov/genomes/all/GCF/001/068/165/GCF_001068165.1_ASM106816v1	false	474	6654556	5954
648	287.1759	913_PAER	0	C	GCF_001067875.1_ASM106787v1	ftp://ftp.ncbi.nlm.nih.gov/genomes/all/GCF/001/067/875/GCF_001067875.1_ASM106787v1	false	466	6728433	6037
649	287.1486	910	0	E	GCF_000751715.1_HGAP_corrected	ftp://ftp.ncbi.nlm.nih.gov/genomes/all/GCF/000/751/715/GCF_000751715.1_HGAP_corrected	false	4	7267058	6653
650	287.1762	908_PAER	0	C	GCF_001068115.1_ASM106811v1	ftp://ftp.ncbi.nlm.nih.gov/genomes/all/GCF/001/068/115/GCF_001068115.1_ASM106811v1	false	285	6647710	6016
651	287.1750	857_PAER	0	C	GCF_001066625.1_ASM106662v1	ftp://ftp.ncbi.nlm.nih.gov/genomes/all/GCF/001/066/625/GCF_001066625.1_ASM106662v1	false	563	6880661	6113
652	287.1749	852_PAER	0	C	GCF_001066615.1_ASM106661v1	ftp://ftp.ncbi.nlm.nih.gov/genomes/all/GCF/001/066/615/GCF_001066615.1_ASM106661v1	false	562	6789535	6123
653	287.1755	792_PAER	0	C	GCF_001067395.1_ASM106739v1	ftp://ftp.ncbi.nlm.nih.gov/genomes/all/GCF/001/067/395/GCF_001067395.1_ASM106739v1	false	372	6486169	5819
654	287.1748	744_PAER	0	C	GCF_001066185.1_ASM106618v1	ftp://ftp.ncbi.nlm.nih.gov/genomes/all/GCF/001/066/185/GCF_001066185.1_ASM106618v1	false	664	6722283	5962
655	287.1754	720_PAER	0	C	GCF_001067105.1_ASM106710v1	ftp://ftp.ncbi.nlm.nih.gov/genomes/all/GCF/001/067/105/GCF_001067105.1_ASM106710v1	false	359	6454206	5813
656	287.1747	719_PAER	0	C	GCF_001066075.1_ASM106607v1	ftp://ftp.ncbi.nlm.nih.gov/genomes/all/GCF/001/066/075/GCF_001066075.1_ASM106607v1	false	560	6445249	5768
657	287.1753	710_PAER	0	C	GCF_001067065.1_ASM106706v1	ftp://ftp.ncbi.nlm.nih.gov/genomes/all/GCF/001/067/065/GCF_001067065.1_ASM106706v1	false	295	6579372	5892
658	287.1752	685_PAER	0	C	GCF_001066895.1_ASM106689v1	ftp://ftp.ncbi.nlm.nih.gov/genomes/all/GCF/001/066/895/GCF_001066895.1_ASM106689v1	false	394	6540522	5835
659	287.1746	681_PAER	0	C	GCF_001065925.1_ASM106592v1	ftp://ftp.ncbi.nlm.nih.gov/genomes/all/GCF/001/065/925/GCF_001065925.1_ASM106592v1	false	362	6540847	5853
660	287.2006	660_PAER	0	C	GCF_001077135.1_ASM107713v1	ftp://ftp.ncbi.nlm.nih.gov/genomes/all/GCF/001/077/135/GCF_001077135.1_ASM107713v1	false	435	7037277	6223
661	287.1744	576_PAER	0	NA	GCF_001065515.1_ASM106551v1	ftp://ftp.ncbi.nlm.nih.gov/genomes/all/GCF/001/065/515/GCF_001065515.1_ASM106551v1	false	414	5979515	5306
662	287.2008	549_PAER	0	C	GCF_001076545.1_ASM107654v1	ftp://ftp.ncbi.nlm.nih.gov/genomes/all/GCF/001/076/545/GCF_001076545.1_ASM107654v1	false	203	6957846	6268
663	287.1743	545_PAER	0	C	GCF_001065395.1_ASM106539v1	ftp://ftp.ncbi.nlm.nih.gov/genomes/all/GCF/001/065/395/GCF_001065395.1_ASM106539v1	false	127	6566286	5921
664	287.2007	499_PAER	0	C	GCF_001076855.1_ASM107685v1	ftp://ftp.ncbi.nlm.nih.gov/genomes/all/GCF/001/076/855/GCF_001076855.1_ASM107685v1	false	192	6770811	5983
665	287.1742	468_PAER	0	C	GCF_001065075.1_ASM106507v1	ftp://ftp.ncbi.nlm.nih.gov/genomes/all/GCF/001/065/075/GCF_001065075.1_ASM106507v1	false	278	6803974	6124
666	287.1741	462_PAER	0	C	GCF_001065035.1_ASM106503v1	ftp://ftp.ncbi.nlm.nih.gov/genomes/all/GCF/001/065/035/GCF_001065035.1_ASM106503v1	false	140	6898892	6176
667	287.1740	427_PAER	0	C	GCF_001064905.1_ASM106490v1	ftp://ftp.ncbi.nlm.nih.gov/genomes/all/GCF/001/064/905/GCF_001064905.1_ASM106490v1	false	75	6801585	6160
668	287.1736	367_PAER	0	C	GCF_001063225.1_ASM106322v1	ftp://ftp.ncbi.nlm.nih.gov/genomes/all/GCF/001/063/225/GCF_001063225.1_ASM106322v1	false	273	7200760	6485
669	287.1739	279_PAER	0	C	GCF_001064305.1_ASM106430v1	ftp://ftp.ncbi.nlm.nih.gov/genomes/all/GCF/001/064/305/GCF_001064305.1_ASM106430v1	false	422	6842928	6180
670	287.1735	230_PAER	0	C	GCF_001062995.1_ASM106299v1	ftp://ftp.ncbi.nlm.nih.gov/genomes/all/GCF/001/062/995/GCF_001062995.1_ASM106299v1	false	136	6919796	6228
671	287.1974	14763	0	C	GCF_001414175.1_ASM141417v1	ftp://ftp.ncbi.nlm.nih.gov/genomes/all/GCF/001/414/175/GCF_001414175.1_ASM141417v1	false	11	6352845	5686
672	287.1973	14762	0	C	GCF_001414165.1_ASM141416v1	ftp://ftp.ncbi.nlm.nih.gov/genomes/all/GCF/001/414/165/GCF_001414165.1_ASM141416v1	false	12	6349193	5678
673	287.1970	14650	0	C	GCF_001414085.1_ASM141408v1	ftp://ftp.ncbi.nlm.nih.gov/genomes/all/GCF/001/414/085/GCF_001414085.1_ASM141408v1	false	11	6367531	5692
674	287.2009	1336_PAER	0	C	GCF_001076225.1_ASM107622v1	ftp://ftp.ncbi.nlm.nih.gov/genomes/all/GCF/001/076/225/GCF_001076225.1_ASM107622v1	false	135	6321085	5665
675	287.1731	130_PAER	0	C	GCF_001061475.1_ASM106147v1	ftp://ftp.ncbi.nlm.nih.gov/genomes/all/GCF/001/061/475/GCF_001061475.1_ASM106147v1	false	149	6958704	6208
676	287.1730	1268_PAER	0	C	GCF_001060735.1_ASM106073v1	ftp://ftp.ncbi.nlm.nih.gov/genomes/all/GCF/001/060/735/GCF_001060735.1_ASM106073v1	false	214	6785101	6118
677	287.1767	1152_PAER	0	C	GCF_001069315.1_ASM106931v1	ftp://ftp.ncbi.nlm.nih.gov/genomes/all/GCF/001/069/315/GCF_001069315.1_ASM106931v1	false	252	7110549	6409
678	287.1734	1086_PAER	0	C	GCF_001061895.1_ASM106189v1	ftp://ftp.ncbi.nlm.nih.gov/genomes/all/GCF/001/061/895/GCF_001061895.1_ASM106189v1	false	370	6515110	5798
679	287.1733	1079_PAER	0	C	GCF_001061875.1_ASM106187v1	ftp://ftp.ncbi.nlm.nih.gov/genomes/all/GCF/001/061/875/GCF_001061875.1_ASM106187v1	false	459	6506556	5773
680	287.2659	105880	1284	C	GCF_001601585.1_ASM160158v1	ftp://ftp.ncbi.nlm.nih.gov/genomes/all/GCF/001/601/585/GCF_001601585.1_ASM160158v1	false	86	6914271	6331
681	287.2661	105857	244	C	GCF_001601665.1_ASM160166v1	ftp://ftp.ncbi.nlm.nih.gov/genomes/all/GCF/001/601/665/GCF_001601665.1_ASM160166v1	false	93	6933765	6399
682	287.2662	105819	0	C	GCF_001601745.1_ASM160174v1	ftp://ftp.ncbi.nlm.nih.gov/genomes/all/GCF/001/601/745/GCF_001601745.1_ASM160174v1	false	63	7208927	6536
683	287.2639	105777	0	C	GCF_001560865.1_ASM156086v1	ftp://ftp.ncbi.nlm.nih.gov/genomes/all/GCF/001/560/865/GCF_001560865.1_ASM156086v1	false	105	7408561	6828
684	287.2660	105738	0	C	GCF_001601595.1_ASM160159v1	ftp://ftp.ncbi.nlm.nih.gov/genomes/all/GCF/001/601/595/GCF_001601595.1_ASM160159v1	false	137	6783146	6059
685	287.1728	1046_PAER	0	C	GCF_001060185.1_ASM106018v1	ftp://ftp.ncbi.nlm.nih.gov/genomes/all/GCF/001/060/185/GCF_001060185.1_ASM106018v1	false	337	6478321	5789
686	287.2547	0C4A	0	C	GCF_001500245.1_ASM150024v1	ftp://ftp.ncbi.nlm.nih.gov/genomes/all/GCF/001/500/245/GCF_001500245.1_ASM150024v1	false	65	6339431	5731
687	1125697.3	Stone 130	348	NA	GCF_000478465.2_Pseu_aeru_Stone_130_V1	ftp://ftp.ncbi.nlm.nih.gov/genomes/all/GCF/000/478/465/GCF_000478465.2_Pseu_aeru_Stone_130_V1	false	6	7495395	6906
688	1333551.3	-	0	NA	GCF_000412415.1_PA_62	ftp://ftp.ncbi.nlm.nih.gov/genomes/all/GCF/000/412/415/GCF_000412415.1_PA_62	false	648	6393253	5704
689	1333550.3	-	0	NA	GCF_000412395.1_E_2	ftp://ftp.ncbi.nlm.nih.gov/genomes/all/GCF/000/412/395/GCF_000412395.1_E_2	false	341	6634585	5957
690	1333542.4	-	0	C	GCF_000412555.1_C_1426	ftp://ftp.ncbi.nlm.nih.gov/genomes/all/GCF/000/412/555/GCF_000412555.1_C_1426	false	421	6397762	5748
691	1333541.3	-	0	C	GCF_000412295.1_C_1334	ftp://ftp.ncbi.nlm.nih.gov/genomes/all/GCF/000/412/295/GCF_000412295.1_C_1334	false	669	6302567	5564
692	287.842	ST277	0	C	GCF_000763245.1_ASM76324v1	ftp://ftp.ncbi.nlm.nih.gov/genomes/all/GCF/000/763/245/GCF_000763245.1_ASM76324v1	false	150	6719524	6118
693	287.1304	ST260	0	C	GCF_000817865.1_ASM81786v1	ftp://ftp.ncbi.nlm.nih.gov/genomes/all/GCF/000/817/865/GCF_000817865.1_ASM81786v1	false	131	6779227	6120
694	1193501.3	-	0	E	GCF_000271985.2_ASM27198v2	ftp://ftp.ncbi.nlm.nih.gov/genomes/all/GCF/000/271/985/GCF_000271985.2_ASM27198v2	false	1	6243825	5604
695	1443105.3	SG17M	17	E	GCF_000568215.1_ASM56821v1	ftp://ftp.ncbi.nlm.nih.gov/genomes/all/GCF/000/568/215/GCF_000568215.1_ASM56821v1	false	17	6876775	6147
696	1402494.3	S54485	308	C	GCF_000481825.1_Pseu_aeru_S54485_V1	ftp://ftp.ncbi.nlm.nih.gov/genomes/all/GCF/000/481/825/GCF_000481825.1_Pseu_aeru_S54485_V1	false	8	7005766	6436
697	1402499.3	S35004	179	C	GCF_000481725.1_Pseu_aeru_S35004_V1	ftp://ftp.ncbi.nlm.nih.gov/genomes/all/GCF/000/481/725/GCF_000481725.1_Pseu_aeru_S35004_V1	true	9	7002978	6274
698	1441928.3	RB-48	549	E	GCF_000568115.1_De_Novo_Assembly	ftp://ftp.ncbi.nlm.nih.gov/genomes/all/GCF/000/568/115/GCF_000568115.1_De_Novo_Assembly	false	183	6175056	5581
699	1407649.3	RB	0	NA	GCF_000647935.1_ASM64793v2	ftp://ftp.ncbi.nlm.nih.gov/genomes/all/GCF/000/647/935/GCF_000647935.1_ASM64793v2	false	78	6200537	5595
700	1418247.3	PS75	0	E	GCF_000629365.1_Pseu_aeru_PS75_V1	ftp://ftp.ncbi.nlm.nih.gov/genomes/all/GCF/000/629/365/GCF_000629365.1_Pseu_aeru_PS75_V1	false	7	6340064	5725
701	1402582.3	PS50	377	E	GCF_000520175.1_Pseu_aeru_PS50_V1	ftp://ftp.ncbi.nlm.nih.gov/genomes/all/GCF/000/520/175/GCF_000520175.1_Pseu_aeru_PS50_V1	false	4	6904448	6187
702	1402581.3	PS42	832	E	GCF_000520195.1_Pseu_aeru_PS42_V1	ftp://ftp.ncbi.nlm.nih.gov/genomes/all/GCF/000/520/195/GCF_000520195.1_Pseu_aeru_PS42_V1	false	19	7532208	6771
703	287.844	PS3	0	NA	GCF_000786565.1_ASM78656v1	ftp://ftp.ncbi.nlm.nih.gov/genomes/all/GCF/000/786/565/GCF_000786565.1_ASM78656v1	false	165	6799547	6140
704	287.843	PDR	0	C	GCF_000783275.1_ASM78327v1	ftp://ftp.ncbi.nlm.nih.gov/genomes/all/GCF/000/783/275/GCF_000783275.1_ASM78327v1	false	227	6980658	6235
705	1191475.3	PAO579	549	NA	GCF_000296325.1_PAO579-1.0	ftp://ftp.ncbi.nlm.nih.gov/genomes/all/GCF/000/296/325/GCF_000296325.1_PAO579-1.0	false	16	6015846	5487
706	1418248.3	PAO1-GFP	0	NA	GCF_000629345.1_Pseu_aeru_PAO1-GFP_V1	ftp://ftp.ncbi.nlm.nih.gov/genomes/all/GCF/000/629/345/GCF_000629345.1_Pseu_aeru_PAO1-GFP_V1	false	6	6280710	5659
707	1009714.6	-	693	NA	GCF_000408865.1_Pseu_aeru_PAK_V1	ftp://ftp.ncbi.nlm.nih.gov/genomes/all/GCF/000/408/865/GCF_000408865.1_Pseu_aeru_PAK_V1	false	1	6408825	5764
708	1009714.7	-	0	NA	GCF_000568855.1_PaeruginosaPAK1.0	ftp://ftp.ncbi.nlm.nih.gov/genomes/all/GCF/000/568/855/GCF_000568855.1_PaeruginosaPAK1.0	true	9	6422904	5524
709	287.838	Pae221	0	C	GCF_000825745.1_PAE221	ftp://ftp.ncbi.nlm.nih.gov/genomes/all/GCF/000/825/745/GCF_000825745.1_PAE221	false	370	6366425	5685
710	1134459.3	PADK2 CF510	386	C	GCF_000259025.1_ASM25902v1	ftp://ftp.ncbi.nlm.nih.gov/genomes/all/GCF/000/259/025/GCF_000259025.1_ASM25902v1	false	71	6683163	5905
711	388272.4	PACS2	1394	NA	GCF_000168335.1_ASM16833v1	ftp://ftp.ncbi.nlm.nih.gov/genomes/all/GCF/000/168/335/GCF_000168335.1_ASM16833v1	false	1	6492423	5904
712	1214916.3	PABL056	298	C	GCF_000290555.2_ASM29055v2	ftp://ftp.ncbi.nlm.nih.gov/genomes/all/GCF/000/290/555/GCF_000290555.2_ASM29055v2	false	390	7277677	6628
713	509633.3	PAb1	560	C	GCF_000172395.1_ASM17239v1	ftp://ftp.ncbi.nlm.nih.gov/genomes/all/GCF/000/172/395/GCF_000172395.1_ASM17239v1	false	658	6078600	5410
714	1437873.3	PA99	0	C	GCF_000611995.2_PA99_1.0	ftp://ftp.ncbi.nlm.nih.gov/genomes/all/GCF/000/611/995/GCF_000611995.2_PA99_1.0	false	132	6334234	5659
715	1295076.3	PA45	266	C	GCF_000359565.1_PA45	ftp://ftp.ncbi.nlm.nih.gov/genomes/all/GCF/000/359/565/GCF_000359565.1_PA45	false	124	6615955	5991
716	1285581.3	PA21_ST175	175	C	GCF_000342145.1_PA_21_ST175v1	ftp://ftp.ncbi.nlm.nih.gov/genomes/all/GCF/000/342/145/GCF_000342145.1_PA_21_ST175v1	false	90	6888495	6302
717	652611.13	PA14	253	NA	GCF_000404265.1_Pseu_aeru_PA14_V1	ftp://ftp.ncbi.nlm.nih.gov/genomes/all/GCF/000/404/265/GCF_000404265.1_Pseu_aeru_PA14_V1	false	4	6577083	5878
718	1081927.4	PA103	0	C	GCF_000611975.2_PA103_1.0	ftp://ftp.ncbi.nlm.nih.gov/genomes/all/GCF/000/611/975/GCF_000611975.2_PA103_1.0	true	262	6711305	5998
719	287.839	P2-L230/95	0	C	GCF_000760505.1_ASM76050v2	ftp://ftp.ncbi.nlm.nih.gov/genomes/all/GCF/000/760/505/GCF_000760505.1_ASM76050v2	false	110	6311746	5729
720	1078464.3	NCMG1179	1285	C	GCF_000291745.1_ASM29174v1	ftp://ftp.ncbi.nlm.nih.gov/genomes/all/GCF/000/291/745/GCF_000291745.1_ASM29174v1	false	92	7059701	5995
721	1118159.3	NCAIM B.001380	0	NA	GCF_000685845.1_ASM68584v1	ftp://ftp.ncbi.nlm.nih.gov/genomes/all/GCF/000/685/845/GCF_000685845.1_ASM68584v1	false	15	6985358	6259
722	1194669.3	Pseudomonas aeruginosa	1616	E	GCF_000287815.1_ASM28781v2	ftp://ftp.ncbi.nlm.nih.gov/genomes/all/GCF/000/287/815/GCF_000287815.1_ASM28781v2	false	235	6050470	5442
723	1449980.3	MW3a	296	E	GCF_000590905.1_De_novo_Assembly	ftp://ftp.ncbi.nlm.nih.gov/genomes/all/GCF/000/590/905/GCF_000590905.1_De_novo_Assembly	false	240	6665300	6003
724	1402486.3	MSH3	689	E	GCF_000481985.1_Pseu_aeru_MSH3_V1	ftp://ftp.ncbi.nlm.nih.gov/genomes/all/GCF/000/481/985/GCF_000481985.1_Pseu_aeru_MSH3_V1	false	7	6507093	5862
725	1402487.3	MSH10	689	E	GCF_000481965.1_Pseu_aeru_MSH10_V1	ftp://ftp.ncbi.nlm.nih.gov/genomes/all/GCF/000/481/965/GCF_000481965.1_Pseu_aeru_MSH10_V1	true	4	6504006	5859
726	1331059.3	MSH-10	689	NA	GCF_000407905.1_Pseu_aeru_MSH-10_V1	ftp://ftp.ncbi.nlm.nih.gov/genomes/all/GCF/000/407/905/GCF_000407905.1_Pseu_aeru_MSH-10_V1	false	2	6497439	5851
727	1198629.3	MRW44.1	549	NA	GCF_000282915.1_MWR44.1-1.0	ftp://ftp.ncbi.nlm.nih.gov/genomes/all/GCF/000/282/915/GCF_000282915.1_MWR44.1-1.0	false	54	6266909	5650
728	1131758.3	MPAO1/P2	549	NA	GCF_000247455.1_ASM24745v2	ftp://ftp.ncbi.nlm.nih.gov/genomes/all/GCF/000/247/455/GCF_000247455.1_ASM24745v2	false	301	6276335	5596
729	1131757.3	MPAO1/P1	0	NA	GCF_000247435.1_ASM24743v2	ftp://ftp.ncbi.nlm.nih.gov/genomes/all/GCF/000/247/435/GCF_000247435.1_ASM24743v2	false	140	6260813	5642
730	1336203.3	MH38	0	NA	GCF_000689435.1_Contig	ftp://ftp.ncbi.nlm.nih.gov/genomes/all/GCF/000/689/435/GCF_000689435.1_Contig	false	141	6889973	6148
731	1306165.3	MH27	235	NA	GCF_000513235.1_MH27	ftp://ftp.ncbi.nlm.nih.gov/genomes/all/GCF/000/513/235/GCF_000513235.1_MH27	false	31	7155691	6451
732	1402571.3	M9A.1	1395	E	GCF_000480535.1_Pseu_aeru_3098_V1	ftp://ftp.ncbi.nlm.nih.gov/genomes/all/GCF/000/480/535/GCF_000480535.1_Pseu_aeru_3098_V1	false	10	6425959	5782
733	1402570.3	M8A.4	918	E	GCF_000480555.1_Pseu_aeru_3097_V1	ftp://ftp.ncbi.nlm.nih.gov/genomes/all/GCF/000/480/555/GCF_000480555.1_Pseu_aeru_3097_V1	false	5	6419118	5749
734	1402569.3	M8A.3	1054	E	GCF_000480575.1_Pseu_aeru_3096_V1	ftp://ftp.ncbi.nlm.nih.gov/genomes/all/GCF/000/480/575/GCF_000480575.1_Pseu_aeru_3096_V1	false	4	6371410	5719
735	1402568.3	M8A.2	1054	E	GCF_000480595.1_Pseu_aeru_3095_V1	ftp://ftp.ncbi.nlm.nih.gov/genomes/all/GCF/000/480/595/GCF_000480595.1_Pseu_aeru_3095_V1	false	6	6376256	5737
736	1402567.3	M8A.1	257	E	GCF_000480615.1_Pseu_aeru_3094_V1	ftp://ftp.ncbi.nlm.nih.gov/genomes/all/GCF/000/480/615/GCF_000480615.1_Pseu_aeru_3094_V1	false	3	6368627	5712
737	1339266.3	M10	0	E	GCF_000647655.1_PseAerM10_1.0	ftp://ftp.ncbi.nlm.nih.gov/genomes/all/GCF/000/647/655/GCF_000647655.1_PseAerM10_1.0	false	529	6018659	5318
738	287.797	LESB58-like	0	C	GCF_000824085.1_LES_CF_sputum_CF03_contigs_20_a1	ftp://ftp.ncbi.nlm.nih.gov/genomes/all/GCF/000/824/085/GCF_000824085.1_LES_CF_sputum_CF03_contigs_20_a1	false	59	6485123	5894
739	287.798	LESB58-like	0	C	GCF_000824365.1_LES_CF_sputum_CF03_contigs_39_a1	ftp://ftp.ncbi.nlm.nih.gov/genomes/all/GCF/000/824/365/GCF_000824365.1_LES_CF_sputum_CF03_contigs_39_a1	false	60	6457482	5877
740	287.799	LESB58-like	0	C	GCF_000824545.1_LES_CF_sputum_CF03_contigs_22_a1	ftp://ftp.ncbi.nlm.nih.gov/genomes/all/GCF/000/824/545/GCF_000824545.1_LES_CF_sputum_CF03_contigs_22_a1	false	61	6457055	5878
741	287.800	LESB58-like	0	C	GCF_000824105.1_LES_CF_sputum_CF03_contigs_21_a1	ftp://ftp.ncbi.nlm.nih.gov/genomes/all/GCF/000/824/105/GCF_000824105.1_LES_CF_sputum_CF03_contigs_21_a1	false	63	6456412	5878
742	287.801	LESB58-like	0	C	GCF_000823965.1_LES_CF_sputum_CF03_contigs_11_a1	ftp://ftp.ncbi.nlm.nih.gov/genomes/all/GCF/000/823/965/GCF_000823965.1_LES_CF_sputum_CF03_contigs_11_a1	false	58	6485699	5894
743	287.802	LESB58-like	0	C	GCF_000824645.1_LES_CF_sputum_CF03_contigs_12_a1	ftp://ftp.ncbi.nlm.nih.gov/genomes/all/GCF/000/824/645/GCF_000824645.1_LES_CF_sputum_CF03_contigs_12_a1	false	75	6461179	5876
744	287.803	LESB58-like	0	C	GCF_000823985.1_LES_CF_sputum_CF03_contigs_13_a1	ftp://ftp.ncbi.nlm.nih.gov/genomes/all/GCF/000/823/985/GCF_000823985.1_LES_CF_sputum_CF03_contigs_13_a1	false	60	6476747	5902
745	287.804	LESB58-like	0	C	GCF_000824005.1_LES_CF_sputum_CF03_contigs_14_a1	ftp://ftp.ncbi.nlm.nih.gov/genomes/all/GCF/000/824/005/GCF_000824005.1_LES_CF_sputum_CF03_contigs_14_a1	false	63	6484938	5896
746	287.805	LESB58-like	0	C	GCF_000824505.1_LES_CF_sputum_CF03_contigs_15_a1	ftp://ftp.ncbi.nlm.nih.gov/genomes/all/GCF/000/824/505/GCF_000824505.1_LES_CF_sputum_CF03_contigs_15_a1	false	69	6461323	5878
747	287.806	LESB58-like	0	C	GCF_000824045.1_LES_CF_sputum_CF03_contigs_17_a1	ftp://ftp.ncbi.nlm.nih.gov/genomes/all/GCF/000/824/045/GCF_000824045.1_LES_CF_sputum_CF03_contigs_17_a1	false	64	6457488	5880
748	287.807	LESB58-like	0	C	GCF_000824065.1_LES_CF_sputum_CF03_contigs_18_a1	ftp://ftp.ncbi.nlm.nih.gov/genomes/all/GCF/000/824/065/GCF_000824065.1_LES_CF_sputum_CF03_contigs_18_a1	false	79	6460085	5876
749	287.808	LESB58-like	0	C	GCF_000824125.1_LES_CF_sputum_CF03_contigs_23_a1	ftp://ftp.ncbi.nlm.nih.gov/genomes/all/GCF/000/824/125/GCF_000824125.1_LES_CF_sputum_CF03_contigs_23_a1	false	72	6462066	5878
750	287.809	LESB58-like	0	C	GCF_000824145.1_LES_CF_sputum_CF03_contigs_24_a1	ftp://ftp.ncbi.nlm.nih.gov/genomes/all/GCF/000/824/145/GCF_000824145.1_LES_CF_sputum_CF03_contigs_24_a1	false	63	6457174	5880
751	287.810	LESB58-like	0	C	GCF_000824165.1_LES_CF_sputum_CF03_contigs_25_a1	ftp://ftp.ncbi.nlm.nih.gov/genomes/all/GCF/000/824/165/GCF_000824165.1_LES_CF_sputum_CF03_contigs_25_a1	false	77	6461345	5880
752	287.811	LESB58-like	0	C	GCF_000824185.1_LES_CF_sputum_CF03_contigs_26_a1	ftp://ftp.ncbi.nlm.nih.gov/genomes/all/GCF/000/824/185/GCF_000824185.1_LES_CF_sputum_CF03_contigs_26_a1	false	68	6457185	5872
753	287.812	LESB58-like	0	C	GCF_000824565.1_LES_CF_sputum_CF03_contigs_27_a1	ftp://ftp.ncbi.nlm.nih.gov/genomes/all/GCF/000/824/565/GCF_000824565.1_LES_CF_sputum_CF03_contigs_27_a1	false	68	6457038	5877
754	287.813	LESB58-like	0	C	GCF_000824205.1_LES_CF_sputum_CF03_contigs_28_a1	ftp://ftp.ncbi.nlm.nih.gov/genomes/all/GCF/000/824/205/GCF_000824205.1_LES_CF_sputum_CF03_contigs_28_a1	false	64	6458123	5880
755	287.814	LESB58-like	0	C	GCF_000824585.1_LES_CF_sputum_CF03_contigs_30_a1	ftp://ftp.ncbi.nlm.nih.gov/genomes/all/GCF/000/824/585/GCF_000824585.1_LES_CF_sputum_CF03_contigs_30_a1	false	61	6457274	5877
756	287.815	LESB58-like	0	C	GCF_000824225.1_LES_CF_sputum_CF03_contigs_29_a1	ftp://ftp.ncbi.nlm.nih.gov/genomes/all/GCF/000/824/225/GCF_000824225.1_LES_CF_sputum_CF03_contigs_29_a1	false	60	6457473	5879
757	287.816	LESB58-like	0	C	GCF_000824245.1_LES_CF_sputum_CF03_contigs_31_a1	ftp://ftp.ncbi.nlm.nih.gov/genomes/all/GCF/000/824/245/GCF_000824245.1_LES_CF_sputum_CF03_contigs_31_a1	false	65	6485290	5892
758	287.817	LESB58-like	0	C	GCF_000824265.1_LES_CF_sputum_CF03_contigs_32_a1	ftp://ftp.ncbi.nlm.nih.gov/genomes/all/GCF/000/824/265/GCF_000824265.1_LES_CF_sputum_CF03_contigs_32_a1	false	65	6457075	5879
759	287.818	LESB58-like	0	C	GCF_000824285.1_LES_CF_sputum_CF03_contigs_33_a1	ftp://ftp.ncbi.nlm.nih.gov/genomes/all/GCF/000/824/285/GCF_000824285.1_LES_CF_sputum_CF03_contigs_33_a1	false	63	6456825	5877
760	287.819	LESB58-like	0	C	GCF_000824665.1_LES_CF_sputum_CF03_contigs_34_a1	ftp://ftp.ncbi.nlm.nih.gov/genomes/all/GCF/000/824/665/GCF_000824665.1_LES_CF_sputum_CF03_contigs_34_a1	false	59	6457015	5878
761	287.820	LESB58-like	0	C	GCF_000824305.1_LES_CF_sputum_CF03_contigs_35_a1	ftp://ftp.ncbi.nlm.nih.gov/genomes/all/GCF/000/824/305/GCF_000824305.1_LES_CF_sputum_CF03_contigs_35_a1	false	68	6456318	5872
762	287.821	LESB58-like	0	C	GCF_000824025.1_LES_CF_sputum_CF03_contigs_16_a1	ftp://ftp.ncbi.nlm.nih.gov/genomes/all/GCF/000/824/025/GCF_000824025.1_LES_CF_sputum_CF03_contigs_16_a1	false	72	6461161	5880
763	287.822	LESB58-like	0	C	GCF_000824685.1_LES_CF_sputum_CF03_contigs_37_a1	ftp://ftp.ncbi.nlm.nih.gov/genomes/all/GCF/000/824/685/GCF_000824685.1_LES_CF_sputum_CF03_contigs_37_a1	false	60	6457225	5881
764	287.823	LESB58-like	0	C	GCF_000824325.1_LES_CF_sputum_CF03_contigs_36_a1	ftp://ftp.ncbi.nlm.nih.gov/genomes/all/GCF/000/824/325/GCF_000824325.1_LES_CF_sputum_CF03_contigs_36_a1	false	65	6456857	5880
765	287.824	LESB58-like	0	C	GCF_000824385.1_LES_CF_sputum_CF03_contigs_40_a1	ftp://ftp.ncbi.nlm.nih.gov/genomes/all/GCF/000/824/385/GCF_000824385.1_LES_CF_sputum_CF03_contigs_40_a1	false	60	6457311	5879
766	287.825	LESB58-like	0	C	GCF_000824525.1_LES_CF_sputum_CF03_contigs_19_a1	ftp://ftp.ncbi.nlm.nih.gov/genomes/all/GCF/000/824/525/GCF_000824525.1_LES_CF_sputum_CF03_contigs_19_a1	false	68	6480016	5899
767	287.826	LESB58-like	0	C	GCF_000824345.1_LES_CF_sputum_CF03_contigs_38_a1	ftp://ftp.ncbi.nlm.nih.gov/genomes/all/GCF/000/824/345/GCF_000824345.1_LES_CF_sputum_CF03_contigs_38_a1	false	60	6457225	5876
768	287.827	LESB58-like	0	C	GCF_000824425.1_LES_CF_sputum_CF03_contigs_2_a1	ftp://ftp.ncbi.nlm.nih.gov/genomes/all/GCF/000/824/425/GCF_000824425.1_LES_CF_sputum_CF03_contigs_2_a1	false	80	6461590	5875
769	287.828	LESB58-like	0	C	GCF_000824405.1_LES_CF_sputum_CF03_contigs_1_a1	ftp://ftp.ncbi.nlm.nih.gov/genomes/all/GCF/000/824/405/GCF_000824405.1_LES_CF_sputum_CF03_contigs_1_a1	false	60	6457151	5875
770	287.829	LESB58-like	0	C	GCF_000824465.1_LES_CF_sputum_CF03_contigs_5_a1	ftp://ftp.ncbi.nlm.nih.gov/genomes/all/GCF/000/824/465/GCF_000824465.1_LES_CF_sputum_CF03_contigs_5_a1	false	74	6460764	5880
771	287.830	LESB58-like	0	C	GCF_000824625.1_LES_CF_sputum_CF03_contigs_7_a1	ftp://ftp.ncbi.nlm.nih.gov/genomes/all/GCF/000/824/625/GCF_000824625.1_LES_CF_sputum_CF03_contigs_7_a1	false	66	6456389	5876
772	287.831	LESB58-like	0	C	GCF_000824605.1_LES_CF_sputum_CF03_contigs_4_a1	ftp://ftp.ncbi.nlm.nih.gov/genomes/all/GCF/000/824/605/GCF_000824605.1_LES_CF_sputum_CF03_contigs_4_a1	false	74	6461922	5877
773	287.832	LESB58-like	0	C	GCF_000824485.1_LES_CF_sputum_CF03_contigs_6_a1	ftp://ftp.ncbi.nlm.nih.gov/genomes/all/GCF/000/824/485/GCF_000824485.1_LES_CF_sputum_CF03_contigs_6_a1	false	62	6456847	5873
774	287.833	LESB58-like	0	C	GCF_000823905.1_LES_CF_sputum_CF03_contigs_8_a1	ftp://ftp.ncbi.nlm.nih.gov/genomes/all/GCF/000/823/905/GCF_000823905.1_LES_CF_sputum_CF03_contigs_8_a1	false	57	6457565	5879
775	287.834	LESB58-like	0	C	GCF_000823945.1_LES_CF_sputum_CF03_contigs_10_a1	ftp://ftp.ncbi.nlm.nih.gov/genomes/all/GCF/000/823/945/GCF_000823945.1_LES_CF_sputum_CF03_contigs_10_a1	false	75	6461547	5881
776	287.835	LESB58-like	0	C	GCF_000823925.1_LES_CF_sputum_CF03_contigs_9_a1	ftp://ftp.ncbi.nlm.nih.gov/genomes/all/GCF/000/823/925/GCF_000823925.1_LES_CF_sputum_CF03_contigs_9_a1	false	71	6461439	5875
777	287.836	LESB58-like	0	C	GCF_000824445.1_LES_CF_sputum_CF03_contigs_3_a1	ftp://ftp.ncbi.nlm.nih.gov/genomes/all/GCF/000/824/445/GCF_000824445.1_LES_CF_sputum_CF03_contigs_3_a1	false	72	6460053	5877
778	1348339.3	LCT-PA41	155	C	GCF_000439875.1_SOAPdenovo	ftp://ftp.ncbi.nlm.nih.gov/genomes/all/GCF/000/439/875/GCF_000439875.1_SOAPdenovo	false	88	6851005	6141
779	1348564.3	LCT-PA220	155	C	GCF_000439855.1_SOAPdenovo	ftp://ftp.ncbi.nlm.nih.gov/genomes/all/GCF/000/439/855/GCF_000439855.1_SOAPdenovo	false	82	6848295	6140
780	1168061.3	LCT-PA102	155	NA	GCF_000258285.1_ASM25828v1	ftp://ftp.ncbi.nlm.nih.gov/genomes/all/GCF/000/258/285/GCF_000258285.1_ASM25828v1	false	180	6752431	6146
781	287.1302	KY1	0	E	GCF_000813565.1_ASM81356v1	ftp://ftp.ncbi.nlm.nih.gov/genomes/all/GCF/000/813/565/GCF_000813565.1_ASM81356v1	false	197	6431602	5831
782	1402495.3	JJ692	235	C	GCF_000481805.1_Pseu_aeru_JJ692_V1	ftp://ftp.ncbi.nlm.nih.gov/genomes/all/GCF/000/481/805/GCF_000481805.1_Pseu_aeru_JJ692_V1	false	5	6747104	6076
783	287.445	-	146	NA	GCF_000506205.1_JD324.contigs	ftp://ftp.ncbi.nlm.nih.gov/genomes/all/GCF/000/506/205/GCF_000506205.1_JD324.contigs	false	2181	6413181	5375
784	287.442	-	0	NA	GCF_000506165.1_JD320.contigs	ftp://ftp.ncbi.nlm.nih.gov/genomes/all/GCF/000/506/165/GCF_000506165.1_JD320.contigs	false	2038	6405073	5403
785	287.439	-	0	NA	GCF_000506125.1_JD316.contigs	ftp://ftp.ncbi.nlm.nih.gov/genomes/all/GCF/000/506/125/GCF_000506125.1_JD316.contigs	false	1882	6194931	5191
786	1339265.3	IGB83	0	E	GCF_000647635.1_PseAerIGB83_1.0	ftp://ftp.ncbi.nlm.nih.gov/genomes/all/GCF/000/647/635/GCF_000647635.1_PseAerIGB83_1.0	false	249	6480647	5932
787	1339264.3	ID4365	0	E	GCF_000647615.1_PseAerID4365_1.0	ftp://ftp.ncbi.nlm.nih.gov/genomes/all/GCF/000/647/615/GCF_000647615.1_PseAerID4365_1.0	false	172	6776627	6074
788	1416756.3	H1l	0	NA	GCF_000633495.1_de_novo	ftp://ftp.ncbi.nlm.nih.gov/genomes/all/GCF/000/633/495/GCF_000633495.1_de_novo	false	40	6398829	5824
789	1163395.3	E2	41	E	GCF_000297355.1_ASM29735v1	ftp://ftp.ncbi.nlm.nih.gov/genomes/all/GCF/000/297/355/GCF_000297355.1_ASM29735v1	false	196	6357331	5691
790	1163395.4	E2	0	E	GCF_000482005.1_Pseu_aeru_E2_V1	ftp://ftp.ncbi.nlm.nih.gov/genomes/all/GCF/000/482/005/GCF_000482005.1_Pseu_aeru_E2_V1	true	10	6410798	5723
791	287.845	DR1	0	E	GCF_000817165.1_DR1_assembly	ftp://ftp.ncbi.nlm.nih.gov/genomes/all/GCF/000/817/165/GCF_000817165.1_DR1_assembly	false	176	6278509	5274
792	1211113.3	-	267	E	GCF_000283055.1_DQ8	ftp://ftp.ncbi.nlm.nih.gov/genomes/all/GCF/000/283/055/GCF_000283055.1_DQ8	false	376	6776640	6018
793	1411701.3	DHS29	395	C	GCF_000503175.1_Assembly_DHS29_of_Sep_2013	ftp://ftp.ncbi.nlm.nih.gov/genomes/all/GCF/000/503/175/GCF_000503175.1_Assembly_DHS29_of_Sep_2013	false	267	7108323	6500
794	1411700.4	DHS01	395	C	GCF_000496455.2_ASM49645v2	ftp://ftp.ncbi.nlm.nih.gov/genomes/all/GCF/000/496/455/GCF_000496455.2_ASM49645v2	false	1	7055752	6524
795	1163397.3	CIG1	348	C	GCF_000295475.1_PaCIG1.1	ftp://ftp.ncbi.nlm.nih.gov/genomes/all/GCF/000/295/475/GCF_000295475.1_PaCIG1.1	true	544	6536241	5809
796	1163396.3	CI27	253	C	GCF_000297335.1_ASM29733v1	ftp://ftp.ncbi.nlm.nih.gov/genomes/all/GCF/000/297/335/GCF_000297335.1_ASM29733v1	true	160	6772720	6131
797	1402579.3	CF77	155	C	GCF_000480375.1_Pseu_aeru_CF77_V1	ftp://ftp.ncbi.nlm.nih.gov/genomes/all/GCF/000/480/375/GCF_000480375.1_Pseu_aeru_CF77_V1	false	14	7028189	6292
798	1402580.3	CF614	245	C	GCF_000480355.1_Pseu_aeru_CF614_V1	ftp://ftp.ncbi.nlm.nih.gov/genomes/all/GCF/000/480/355/GCF_000480355.1_Pseu_aeru_CF614_V1	false	7	6797445	6121
799	1402491.3	CF5	1538	C	GCF_000481885.1_Pseu_aeru_CF5_V1	ftp://ftp.ncbi.nlm.nih.gov/genomes/all/GCF/000/481/885/GCF_000481885.1_Pseu_aeru_CF5_V1	false	5	6337920	5607
800	1402490.3	CF27	485	C	GCF_000481905.1_Pseu_aeru_CF27_V1	ftp://ftp.ncbi.nlm.nih.gov/genomes/all/GCF/000/481/905/GCF_000481905.1_Pseu_aeru_CF27_V1	false	5	6535601	5800
801	1402489.3	CF18	1394	C	GCF_000481925.1_Pseu_aeru_CF18_V1	ftp://ftp.ncbi.nlm.nih.gov/genomes/all/GCF/000/481/925/GCF_000481925.1_Pseu_aeru_CF18_V1	true	6	6492006	5895
802	1402488.3	CF127	179	C	GCF_000481945.1_Pseu_aeru_CF127_V1	ftp://ftp.ncbi.nlm.nih.gov/genomes/all/GCF/000/481/945/GCF_000481945.1_Pseu_aeru_CF127_V1	false	7	7031979	6295
803	1457194.3	CF_PA39	1744	C	GCF_000568235.2_CF_PA39_1.0	ftp://ftp.ncbi.nlm.nih.gov/genomes/all/GCF/000/568/235/GCF_000568235.2_CF_PA39_1.0	false	97	6187270	5500
804	1402578.3	C52	179	E	GCF_000480395.1_Pseu_aeru_3572_V1	ftp://ftp.ncbi.nlm.nih.gov/genomes/all/GCF/000/480/395/GCF_000480395.1_Pseu_aeru_3572_V1	false	8	7102181	6385
805	1402577.3	C51	179	E	GCF_000480415.1_Pseu_aeru_3571_V1	ftp://ftp.ncbi.nlm.nih.gov/genomes/all/GCF/000/480/415/GCF_000480415.1_Pseu_aeru_3571_V1	false	18	6913278	6235
806	1402576.3	C48	0	E	GCF_000480435.1_Pseu_aeru_3570_V1	ftp://ftp.ncbi.nlm.nih.gov/genomes/all/GCF/000/480/435/GCF_000480435.1_Pseu_aeru_3570_V1	false	6	6410833	5757
807	1402575.3	C41	164	E	GCF_000480455.1_Pseu_aeru_3569_V1	ftp://ftp.ncbi.nlm.nih.gov/genomes/all/GCF/000/480/455/GCF_000480455.1_Pseu_aeru_3569_V1	false	3	6825599	6202
808	1402574.3	C40	167	E	GCF_000480475.1_Pseu_aeru_3568_V1	ftp://ftp.ncbi.nlm.nih.gov/genomes/all/GCF/000/480/475/GCF_000480475.1_Pseu_aeru_3568_V1	false	4	6631264	6005
809	1441459.3	-	0	C	GCF_000705175.1_RH_uta_asm_1-2773	ftp://ftp.ncbi.nlm.nih.gov/genomes/all/GCF/000/705/175/GCF_000705175.1_RH_uta_asm_1-2773	false	200	6717722	5876
810	1402573.3	C23	17	E	GCF_000480495.1_Pseu_aeru_3567_V1	ftp://ftp.ncbi.nlm.nih.gov/genomes/all/GCF/000/480/495/GCF_000480495.1_Pseu_aeru_3567_V1	false	3	6896063	6283
811	1441462.3	-	0	C	GCF_000705215.1_RH_utaHolly_4	ftp://ftp.ncbi.nlm.nih.gov/genomes/all/GCF/000/705/215/GCF_000705215.1_RH_utaHolly_4	false	12	6382292	5429
812	1402572.3	C20	17	E	GCF_000480515.1_Pseu_aeru_3566_V1	ftp://ftp.ncbi.nlm.nih.gov/genomes/all/GCF/000/480/515/GCF_000480515.1_Pseu_aeru_3566_V1	false	3	6929498	6293
813	1402540.3	BWHPSA048	845	C	GCF_000520235.1_Pseu_aeru_BWHPSA048_V1	ftp://ftp.ncbi.nlm.nih.gov/genomes/all/GCF/000/520/235/GCF_000520235.1_Pseu_aeru_BWHPSA048_V1	false	2	5950998	5393
814	1402539.3	BWHPSA047	0	C	GCF_000520255.1_Pseu_aeru_BWHPSA047_V1	ftp://ftp.ncbi.nlm.nih.gov/genomes/all/GCF/000/520/255/GCF_000520255.1_Pseu_aeru_BWHPSA047_V1	false	3	6387758	5775
815	1402538.3	BWHPSA046	390	C	GCF_000520275.1_Pseu_aeru_BWHPSA046_V1	ftp://ftp.ncbi.nlm.nih.gov/genomes/all/GCF/000/520/275/GCF_000520275.1_Pseu_aeru_BWHPSA046_V1	false	10	6902063	6270
816	1402537.3	BWHPSA045	395	C	GCF_000520295.1_Pseu_aeru_BWHPSA045_V1	ftp://ftp.ncbi.nlm.nih.gov/genomes/all/GCF/000/520/295/GCF_000520295.1_Pseu_aeru_BWHPSA045_V1	false	5	7079089	6466
817	1402536.3	BWHPSA044	253	C	GCF_000520315.1_Pseu_aeru_BWHPSA044_V1	ftp://ftp.ncbi.nlm.nih.gov/genomes/all/GCF/000/520/315/GCF_000520315.1_Pseu_aeru_BWHPSA044_V1	false	4	6901672	6245
818	1402535.3	BWHPSA043	926	C	GCF_000520335.1_Pseu_aeru_BWHPSA043_V1	ftp://ftp.ncbi.nlm.nih.gov/genomes/all/GCF/000/520/335/GCF_000520335.1_Pseu_aeru_BWHPSA043_V1	false	27	6879810	6178
819	1402534.3	BWHPSA042	212	C	GCF_000520355.1_Pseu_aeru_BWHPSA042_V1	ftp://ftp.ncbi.nlm.nih.gov/genomes/all/GCF/000/520/355/GCF_000520355.1_Pseu_aeru_BWHPSA042_V1	false	3	5893387	5311
820	1402533.3	BWHPSA041	0	C	GCF_000520375.1_Pseu_aeru_BWHPSA041_V1	ftp://ftp.ncbi.nlm.nih.gov/genomes/all/GCF/000/520/375/GCF_000520375.1_Pseu_aeru_BWHPSA041_V1	false	12	6897657	6304
821	1402532.3	BWHPSA040	274	C	GCF_000520395.1_Pseu_aeru_BWHPSA040_V1	ftp://ftp.ncbi.nlm.nih.gov/genomes/all/GCF/000/520/395/GCF_000520395.1_Pseu_aeru_BWHPSA040_V1	false	3	6452988	5760
822	1402531.3	BWHPSA039	179	C	GCF_000520415.1_Pseu_aeru_BWHPSA039_V1	ftp://ftp.ncbi.nlm.nih.gov/genomes/all/GCF/000/520/415/GCF_000520415.1_Pseu_aeru_BWHPSA039_V1	false	10	6983036	6241
823	1402530.3	BWHPSA038	0	C	GCF_000520435.1_Pseu_aeru_BWHPSA038_V1	ftp://ftp.ncbi.nlm.nih.gov/genomes/all/GCF/000/520/435/GCF_000520435.1_Pseu_aeru_BWHPSA038_V1	false	12	6646193	5963
824	1402529.3	BWHPSA037	0	C	GCF_000520455.1_Pseu_aeru_BWHPSA037_V1	ftp://ftp.ncbi.nlm.nih.gov/genomes/all/GCF/000/520/455/GCF_000520455.1_Pseu_aeru_BWHPSA037_V1	false	29	7218580	6530
825	1402528.3	BWHPSA028	252	C	GCF_000481145.1_Pseu_aeru_BWH028_V1	ftp://ftp.ncbi.nlm.nih.gov/genomes/all/GCF/000/481/145/GCF_000481145.1_Pseu_aeru_BWH028_V1	false	14	7478313	6803
826	1402527.3	BWHPSA027	253	C	GCF_000481165.1_Pseu_aeru_BWH027_V1	ftp://ftp.ncbi.nlm.nih.gov/genomes/all/GCF/000/481/165/GCF_000481165.1_Pseu_aeru_BWH027_V1	false	8	6882021	6233
827	1402526.3	BWHPSA026	377	C	GCF_000481185.1_Pseu_aeru_BWH026_V1	ftp://ftp.ncbi.nlm.nih.gov/genomes/all/GCF/000/481/185/GCF_000481185.1_Pseu_aeru_BWH026_V1	false	11	6802097	6151
828	1402525.3	BWHPSA025	0	C	GCF_000481205.1_Pseu_aeru_BWH025_V1	ftp://ftp.ncbi.nlm.nih.gov/genomes/all/GCF/000/481/205/GCF_000481205.1_Pseu_aeru_BWH025_V1	false	4	6337760	5688
829	1402524.3	BWHPSA024	845	C	GCF_000481225.1_Pseu_aeru_BWH024_V1	ftp://ftp.ncbi.nlm.nih.gov/genomes/all/GCF/000/481/225/GCF_000481225.1_Pseu_aeru_BWH024_V1	false	5	6768692	6167
830	1402523.3	BWHPSA023	17	C	GCF_000481245.1_Pseu_aeru_BWH023_V1	ftp://ftp.ncbi.nlm.nih.gov/genomes/all/GCF/000/481/245/GCF_000481245.1_Pseu_aeru_BWH023_V1	false	16	6932307	6272
831	1402522.3	BWHPSA022	27	C	GCF_000481265.1_Pseu_aeru_BWH022_V1	ftp://ftp.ncbi.nlm.nih.gov/genomes/all/GCF/000/481/265/GCF_000481265.1_Pseu_aeru_BWH022_V1	false	6	6911459	6271
832	1402521.3	BWHPSA021	0	C	GCF_000481285.1_Pseu_aeru_BWH021_V1	ftp://ftp.ncbi.nlm.nih.gov/genomes/all/GCF/000/481/285/GCF_000481285.1_Pseu_aeru_BWH021_V1	false	4	6484992	5858
833	1402520.3	BWHPSA020	0	C	GCF_000481305.1_Pseu_aeru_BWH020_V1	ftp://ftp.ncbi.nlm.nih.gov/genomes/all/GCF/000/481/305/GCF_000481305.1_Pseu_aeru_BWH020_V1	false	24	6531623	5834
834	1402519.3	BWHPSA019	508	C	GCF_000481325.1_Pseu_aeru_BWH019_V1	ftp://ftp.ncbi.nlm.nih.gov/genomes/all/GCF/000/481/325/GCF_000481325.1_Pseu_aeru_BWH019_V1	false	3	6444276	5820
835	1402518.3	BWHPSA018	0	C	GCF_000481345.1_Pseu_aeru_BWH018_V1	ftp://ftp.ncbi.nlm.nih.gov/genomes/all/GCF/000/481/345/GCF_000481345.1_Pseu_aeru_BWH018_V1	false	9	6647246	6026
836	1402517.3	BWHPSA017	155	C	GCF_000481365.1_Pseu_aeru_BWH017_V1	ftp://ftp.ncbi.nlm.nih.gov/genomes/all/GCF/000/481/365/GCF_000481365.1_Pseu_aeru_BWH017_V1	false	5	6934545	6211
837	1402516.3	BWHPSA016	0	C	GCF_000481385.1_Pseu_aeru_BWH016_V1	ftp://ftp.ncbi.nlm.nih.gov/genomes/all/GCF/000/481/385/GCF_000481385.1_Pseu_aeru_BWH016_V1	false	3	6481389	5866
838	1402515.3	BWHPSA015	192	C	GCF_000481405.1_Pseu_aeru_BWH015_V1	ftp://ftp.ncbi.nlm.nih.gov/genomes/all/GCF/000/481/405/GCF_000481405.1_Pseu_aeru_BWH015_V1	false	5	6425058	5777
839	1402514.3	BWHPSA014	209	C	GCF_000481425.1_Pseu_aeru_BWH014_V1	ftp://ftp.ncbi.nlm.nih.gov/genomes/all/GCF/000/481/425/GCF_000481425.1_Pseu_aeru_BWH014_V1	false	2	6293472	5662
840	1402513.3	BWHPSA013	170	C	GCF_000481445.1_Pseu_aeru_BWH013_V1	ftp://ftp.ncbi.nlm.nih.gov/genomes/all/GCF/000/481/445/GCF_000481445.1_Pseu_aeru_BWH013_V1	false	2	6704868	6052
841	1402512.3	BWHPSA012	0	C	GCF_000481465.1_Pseu_aeru_BWH012_V1	ftp://ftp.ncbi.nlm.nih.gov/genomes/all/GCF/000/481/465/GCF_000481465.1_Pseu_aeru_BWH012_V1	false	4	6492047	5858
842	1402511.3	BWHPSA011	27	C	GCF_000481485.1_Pseu_aeru_BWH011_V1	ftp://ftp.ncbi.nlm.nih.gov/genomes/all/GCF/000/481/485/GCF_000481485.1_Pseu_aeru_BWH011_V1	false	11	7067580	6438
843	1402510.3	BWHPSA010	386	C	GCF_000481505.1_Pseu_aeru_BWH010_V1	ftp://ftp.ncbi.nlm.nih.gov/genomes/all/GCF/000/481/505/GCF_000481505.1_Pseu_aeru_BWH010_V1	false	21	6859860	6276
844	1402509.3	BWHPSA009	241	C	GCF_000481525.1_Pseu_aeru_BWH009_V1	ftp://ftp.ncbi.nlm.nih.gov/genomes/all/GCF/000/481/525/GCF_000481525.1_Pseu_aeru_BWH009_V1	false	18	6470136	5793
845	1402508.3	BWHPSA008	299	C	GCF_000481545.1_Pseu_aeru_BWH008_V1	ftp://ftp.ncbi.nlm.nih.gov/genomes/all/GCF/000/481/545/GCF_000481545.1_Pseu_aeru_BWH008_V1	false	5	6524504	5896
846	1402507.3	BWHPSA007	1128	C	GCF_000481565.1_Pseu_aeru_BWH007_V1	ftp://ftp.ncbi.nlm.nih.gov/genomes/all/GCF/000/481/565/GCF_000481565.1_Pseu_aeru_BWH007_V1	false	6	6827052	6166
847	1402506.3	BWHPSA006	235	C	GCF_000481585.1_Pseu_aeru_BWH006_V1	ftp://ftp.ncbi.nlm.nih.gov/genomes/all/GCF/000/481/585/GCF_000481585.1_Pseu_aeru_BWH006_V1	false	8	6960085	6271
848	1402505.4	BWHPSA005	0	C	GCF_000481605.1_Pseu_aeru_BWH005_V1	ftp://ftp.ncbi.nlm.nih.gov/genomes/all/GCF/000/481/605/GCF_000481605.1_Pseu_aeru_BWH005_V1	false	4	6786304	6151
849	1402504.3	BWHPSA004	209	C	GCF_000481625.1_Pseu_aeru_BWH004_V1	ftp://ftp.ncbi.nlm.nih.gov/genomes/all/GCF/000/481/625/GCF_000481625.1_Pseu_aeru_BWH004_V1	false	3	6313268	5650
850	1402503.3	BWHPSA003	155	C	GCF_000481645.1_Pseu_aeru_BWH003_V1	ftp://ftp.ncbi.nlm.nih.gov/genomes/all/GCF/000/481/645/GCF_000481645.1_Pseu_aeru_BWH003_V1	false	13	6893852	6142
851	1402502.3	BWHPSA002	179	C	GCF_000481665.1_Pseu_aeru_BWH002_V1	ftp://ftp.ncbi.nlm.nih.gov/genomes/all/GCF/000/481/665/GCF_000481665.1_Pseu_aeru_BWH002_V1	false	11	6936698	6270
852	1402501.3	BWHPSA001	883	C	GCF_000481685.1_Pseu_aeru_BWH001_V1	ftp://ftp.ncbi.nlm.nih.gov/genomes/all/GCF/000/481/685/GCF_000481685.1_Pseu_aeru_BWH001_V1	false	8	6489736	5822
853	1418246.3	BWH060	0	C	GCF_000629385.1_Pseu_aeru_BWH060_V1	ftp://ftp.ncbi.nlm.nih.gov/genomes/all/GCF/000/629/385/GCF_000629385.1_Pseu_aeru_BWH060_V1	false	6	6785455	6070
854	1418245.3	BWH059	0	C	GCF_000629405.1_Pseu_aeru_BWH059_V1	ftp://ftp.ncbi.nlm.nih.gov/genomes/all/GCF/000/629/405/GCF_000629405.1_Pseu_aeru_BWH059_V1	false	10	6682553	6090
855	1418244.3	BWH058	0	C	GCF_000629425.1_Pseu_aeru_BWH058_V1	ftp://ftp.ncbi.nlm.nih.gov/genomes/all/GCF/000/629/425/GCF_000629425.1_Pseu_aeru_BWH058_V1	false	5	6698883	6014
856	1418243.3	BWH057	0	C	GCF_000629445.1_Pseu_aeru_BWH057_V1	ftp://ftp.ncbi.nlm.nih.gov/genomes/all/GCF/000/629/445/GCF_000629445.1_Pseu_aeru_BWH057_V1	false	14	6924949	6254
857	1418242.3	BWH056	0	C	GCF_000629465.1_Pseu_aeru_BWH056_V1	ftp://ftp.ncbi.nlm.nih.gov/genomes/all/GCF/000/629/465/GCF_000629465.1_Pseu_aeru_BWH056_V1	false	17	6926387	6261
858	1418241.3	BWH055	0	C	GCF_000629485.1_Pseu_aeru_BWH055_V1	ftp://ftp.ncbi.nlm.nih.gov/genomes/all/GCF/000/629/485/GCF_000629485.1_Pseu_aeru_BWH055_V1	false	4	6442759	5778
859	1418240.3	BWH054	0	C	GCF_000629505.1_Pseu_aeru_BWH054_V1	ftp://ftp.ncbi.nlm.nih.gov/genomes/all/GCF/000/629/505/GCF_000629505.1_Pseu_aeru_BWH054_V1	false	14	7218852	6450
860	1418239.3	BWH053	0	C	GCF_000629525.1_Pseu_aeru_BWH053_V1	ftp://ftp.ncbi.nlm.nih.gov/genomes/all/GCF/000/629/525/GCF_000629525.1_Pseu_aeru_BWH053_V1	false	13	6855046	6211
861	1418238.3	BWH052	0	C	GCF_000629545.1_Pseu_aeru_BWH052_V1	ftp://ftp.ncbi.nlm.nih.gov/genomes/all/GCF/000/629/545/GCF_000629545.1_Pseu_aeru_BWH052_V1	false	9	6830794	6193
862	1418237.3	BWH051	0	C	GCF_000629565.1_Pseu_aeru_BWH051_V1	ftp://ftp.ncbi.nlm.nih.gov/genomes/all/GCF/000/629/565/GCF_000629565.1_Pseu_aeru_BWH051_V1	false	13	6734032	6123
863	1418236.3	BWH050	0	C	GCF_000629585.1_Pseu_aeru_BWH050_V1	ftp://ftp.ncbi.nlm.nih.gov/genomes/all/GCF/000/629/585/GCF_000629585.1_Pseu_aeru_BWH050_V1	false	9	6566821	5952
864	1418235.3	BWH049	0	C	GCF_000629605.1_Pseu_aeru_BWH049_V1	ftp://ftp.ncbi.nlm.nih.gov/genomes/all/GCF/000/629/605/GCF_000629605.1_Pseu_aeru_BWH049_V1	false	11	6618671	5966
865	1447544.3	BWH036	0	C	GCF_000629025.1_Pseu_aeru_BWH036_V1	ftp://ftp.ncbi.nlm.nih.gov/genomes/all/GCF/000/629/025/GCF_000629025.1_Pseu_aeru_BWH036_V1	false	64	6734108	6174
866	1447543.3	BWH035	0	C	GCF_000629045.1_Pseu_aeru_BWH035_V1	ftp://ftp.ncbi.nlm.nih.gov/genomes/all/GCF/000/629/045/GCF_000629045.1_Pseu_aeru_BWH035_V1	false	82	6968002	6360
867	1447541.3	BWH033	0	C	GCF_000629065.1_Pseu_aeru_BWH033_V1	ftp://ftp.ncbi.nlm.nih.gov/genomes/all/GCF/000/629/065/GCF_000629065.1_Pseu_aeru_BWH033_V1	false	82	6723533	6078
868	1447540.3	BWH032	0	C	GCF_000629085.1_Pseu_aeru_BWH032_V1	ftp://ftp.ncbi.nlm.nih.gov/genomes/all/GCF/000/629/085/GCF_000629085.1_Pseu_aeru_BWH032_V1	false	57	6564975	5897
869	1447539.3	BWH031	0	C	GCF_000629105.1_Pseu_aeru_BWH031_V1	ftp://ftp.ncbi.nlm.nih.gov/genomes/all/GCF/000/629/105/GCF_000629105.1_Pseu_aeru_BWH031_V1	false	69	6736527	6134
870	1447538.3	BWH030	0	C	GCF_000629125.1_Pseu_aeru_BWH030_V1	ftp://ftp.ncbi.nlm.nih.gov/genomes/all/GCF/000/629/125/GCF_000629125.1_Pseu_aeru_BWH030_V1	false	64	6451417	5806
871	1447537.3	BWH029	0	C	GCF_000629145.1_Pseu_aeru_BWH029_V1	ftp://ftp.ncbi.nlm.nih.gov/genomes/all/GCF/000/629/145/GCF_000629145.1_Pseu_aeru_BWH029_V1	false	50	6228468	5602
872	1402566.3	BL25	313	C	GCF_000480645.1_Pseu_aeru_BL25_V1	ftp://ftp.ncbi.nlm.nih.gov/genomes/all/GCF/000/480/645/GCF_000480645.1_Pseu_aeru_BL25_V1	false	7	6574890	5921
873	1402565.3	BL24	155	C	GCF_000480665.1_Pseu_aeru_BL24_V1	ftp://ftp.ncbi.nlm.nih.gov/genomes/all/GCF/000/480/665/GCF_000480665.1_Pseu_aeru_BL24_V1	false	8	6958408	6252
874	1402564.3	BL23	348	C	GCF_000480685.1_Pseu_aeru_BL23_V1	ftp://ftp.ncbi.nlm.nih.gov/genomes/all/GCF/000/480/685/GCF_000480685.1_Pseu_aeru_BL23_V1	false	16	7152486	6473
875	1402563.3	BL22	298	C	GCF_000480705.1_Pseu_aeru_BL22_V1	ftp://ftp.ncbi.nlm.nih.gov/genomes/all/GCF/000/480/705/GCF_000480705.1_Pseu_aeru_BL22_V1	false	12	6997218	6279
876	1402562.3	BL21	308	C	GCF_000480725.1_Pseu_aeru_BL21_V1	ftp://ftp.ncbi.nlm.nih.gov/genomes/all/GCF/000/480/725/GCF_000480725.1_Pseu_aeru_BL21_V1	false	3	6841268	6185
877	1402561.3	BL20	309	C	GCF_000480745.1_Pseu_aeru_BL20_V1	ftp://ftp.ncbi.nlm.nih.gov/genomes/all/GCF/000/480/745/GCF_000480745.1_Pseu_aeru_BL20_V1	false	18	6740642	5984
878	1402560.3	BL19	1631	C	GCF_000480765.1_Pseu_aeru_BL19_V1	ftp://ftp.ncbi.nlm.nih.gov/genomes/all/GCF/000/480/765/GCF_000480765.1_Pseu_aeru_BL19_V1	false	5	6378531	5743
879	1402559.3	BL18	1621	C	GCF_000480785.1_Pseu_aeru_BL18_V1	ftp://ftp.ncbi.nlm.nih.gov/genomes/all/GCF/000/480/785/GCF_000480785.1_Pseu_aeru_BL18_V1	false	3	6510648	5911
880	1402558.3	BL17	235	C	GCF_000480805.1_Pseu_aeru_BL17_V1	ftp://ftp.ncbi.nlm.nih.gov/genomes/all/GCF/000/480/805/GCF_000480805.1_Pseu_aeru_BL17_V1	false	3	6884660	6189
881	1402557.3	BL16	253	C	GCF_000480825.1_Pseu_aeru_BL16_V1	ftp://ftp.ncbi.nlm.nih.gov/genomes/all/GCF/000/480/825/GCF_000480825.1_Pseu_aeru_BL16_V1	false	10	6809391	6179
882	1402556.3	BL15	0	C	GCF_000480845.1_Pseu_aeru_BL15_V1	ftp://ftp.ncbi.nlm.nih.gov/genomes/all/GCF/000/480/845/GCF_000480845.1_Pseu_aeru_BL15_V1	false	9	6312805	5652
883	1402555.3	BL14	235	C	GCF_000480865.1_Pseu_aeru_BL14_V1	ftp://ftp.ncbi.nlm.nih.gov/genomes/all/GCF/000/480/865/GCF_000480865.1_Pseu_aeru_BL14_V1	false	8	7114505	6354
884	1402554.3	BL13	316	C	GCF_000480885.1_Pseu_aeru_BL13_V1	ftp://ftp.ncbi.nlm.nih.gov/genomes/all/GCF/000/480/885/GCF_000480885.1_Pseu_aeru_BL13_V1	false	4	7288270	6509
885	1402553.3	BL12	1285	C	GCF_000480905.1_Pseu_aeru_BL12_V1	ftp://ftp.ncbi.nlm.nih.gov/genomes/all/GCF/000/480/905/GCF_000480905.1_Pseu_aeru_BL12_V1	false	19	7472177	6765
886	1402552.3	BL11	245	C	GCF_000480925.1_Pseu_aeru_BL11_V1	ftp://ftp.ncbi.nlm.nih.gov/genomes/all/GCF/000/480/925/GCF_000480925.1_Pseu_aeru_BL11_V1	false	8	7082973	6357
887	1402551.3	BL10	589	C	GCF_000480945.1_Pseu_aeru_BL10_V1	ftp://ftp.ncbi.nlm.nih.gov/genomes/all/GCF/000/480/945/GCF_000480945.1_Pseu_aeru_BL10_V1	false	3	6499542	5859
888	1402550.3	BL09	309	C	GCF_000480965.1_Pseu_aeru_BL09_V1	ftp://ftp.ncbi.nlm.nih.gov/genomes/all/GCF/000/480/965/GCF_000480965.1_Pseu_aeru_BL09_V1	false	11	6932302	6183
889	1402549.3	BL08	235	C	GCF_000480985.1_Pseu_aeru_BL08_V1	ftp://ftp.ncbi.nlm.nih.gov/genomes/all/GCF/000/480/985/GCF_000480985.1_Pseu_aeru_BL08_V1	false	9	6976777	6327
890	1402548.3	BL07	1202	C	GCF_000481005.1_Pseu_aeru_BL07_V1	ftp://ftp.ncbi.nlm.nih.gov/genomes/all/GCF/000/481/005/GCF_000481005.1_Pseu_aeru_BL07_V1	false	9	6556485	5848
891	1402547.3	BL06	245	C	GCF_000481025.1_Pseu_aeru_BL06_V1	ftp://ftp.ncbi.nlm.nih.gov/genomes/all/GCF/000/481/025/GCF_000481025.1_Pseu_aeru_BL06_V1	false	13	6998687	6333
892	1402546.3	BL05	1129	C	GCF_000481045.1_Pseu_aeru_BL05_V1	ftp://ftp.ncbi.nlm.nih.gov/genomes/all/GCF/000/481/045/GCF_000481045.1_Pseu_aeru_BL05_V1	false	3	6383294	5727
893	1402545.3	BL04	667	C	GCF_000481065.1_Pseu_aeru_BL04_V1	ftp://ftp.ncbi.nlm.nih.gov/genomes/all/GCF/000/481/065/GCF_000481065.1_Pseu_aeru_BL04_V1	false	11	7333384	6626
894	1402544.3	BL03	606	C	GCF_000481085.1_Pseu_aeru_BL03_V1	ftp://ftp.ncbi.nlm.nih.gov/genomes/all/GCF/000/481/085/GCF_000481085.1_Pseu_aeru_BL03_V1	false	7	7058017	6336
895	1402543.3	BL02	17	C	GCF_000481105.1_Pseu_aeru_BL02_V1	ftp://ftp.ncbi.nlm.nih.gov/genomes/all/GCF/000/481/105/GCF_000481105.1_Pseu_aeru_BL02_V1	false	6	6913651	6292
896	1402542.3	BL01	0	C	GCF_000481125.1_Pseu_aeru_BL01_V1	ftp://ftp.ncbi.nlm.nih.gov/genomes/all/GCF/000/481/125/GCF_000481125.1_Pseu_aeru_BL01_V1	false	4	6436151	5783
897	1365011.3	B3-CFI	17	NA	GCF_000455425.1_B3-CFI	ftp://ftp.ncbi.nlm.nih.gov/genomes/all/GCF/000/455/425/GCF_000455425.1_B3-CFI	false	314	6751908	6010
898	1365010.3	B3-20M	17	NA	GCF_000455505.1_B3-20M	ftp://ftp.ncbi.nlm.nih.gov/genomes/all/GCF/000/455/505/GCF_000455505.1_B3-20M	false	338	6727688	5986
899	1365009.3	B3-208	0	NA	GCF_000455405.1_B3-208	ftp://ftp.ncbi.nlm.nih.gov/genomes/all/GCF/000/455/405/GCF_000455405.1_B3-208	false	418	6729352	5996
900	1365008.3	B3-1811	0	NA	GCF_000455545.1_B3-1811	ftp://ftp.ncbi.nlm.nih.gov/genomes/all/GCF/000/455/545/GCF_000455545.1_B3-1811	false	341	6679829	5957
901	287.846	AZPAE15072	274	C	GCF_000793385.1_AZPAE15072	ftp://ftp.ncbi.nlm.nih.gov/genomes/all/GCF/000/793/385/GCF_000793385.1_AZPAE15072	true	112	6437786	5795
902	287.847	AZPAE15071	17	C	GCF_000793505.1_AZPAE15071	ftp://ftp.ncbi.nlm.nih.gov/genomes/all/GCF/000/793/505/GCF_000793505.1_AZPAE15071	false	110	7403124	6807
903	287.848	AZPAE15070	395	C	GCF_000793485.1_AZPAE15070	ftp://ftp.ncbi.nlm.nih.gov/genomes/all/GCF/000/793/485/GCF_000793485.1_AZPAE15070	false	99	7164330	6563
904	287.849	AZPAE15069	155	C	GCF_000793455.1_AZPAE15069	ftp://ftp.ncbi.nlm.nih.gov/genomes/all/GCF/000/793/455/GCF_000793455.1_AZPAE15069	false	128	6980745	6294
905	287.850	AZPAE15068	17	C	GCF_000793445.1_AZPAE15068	ftp://ftp.ncbi.nlm.nih.gov/genomes/all/GCF/000/793/445/GCF_000793445.1_AZPAE15068	false	87	6856096	6214
906	287.851	AZPAE15067	319	C	GCF_000793415.1_AZPAE15067	ftp://ftp.ncbi.nlm.nih.gov/genomes/all/GCF/000/793/415/GCF_000793415.1_AZPAE15067	false	126	6651822	6018
907	287.852	AZPAE15066	111	C	GCF_000793395.1_AZPAE15066	ftp://ftp.ncbi.nlm.nih.gov/genomes/all/GCF/000/793/395/GCF_000793395.1_AZPAE15066	false	134	6959180	6236
908	287.853	AZPAE15065	261	C	GCF_000793365.1_AZPAE15065	ftp://ftp.ncbi.nlm.nih.gov/genomes/all/GCF/000/793/365/GCF_000793365.1_AZPAE15065	true	68	6184461	5546
909	287.854	AZPAE15064	1560	C	GCF_000793345.1_AZPAE15064	ftp://ftp.ncbi.nlm.nih.gov/genomes/all/GCF/000/793/345/GCF_000793345.1_AZPAE15064	true	124	6687065	6036
910	287.855	AZPAE15063	235	C	GCF_000793315.1_AZPAE15063	ftp://ftp.ncbi.nlm.nih.gov/genomes/all/GCF/000/793/315/GCF_000793315.1_AZPAE15063	false	113	6768150	6101
911	287.856	AZPAE15062	644	C	GCF_000793285.1_AZPAE15062	ftp://ftp.ncbi.nlm.nih.gov/genomes/all/GCF/000/793/285/GCF_000793285.1_AZPAE15062	false	78	6481258	5887
912	287.857	AZPAE15061	633	C	GCF_000793295.1_AZPAE15061	ftp://ftp.ncbi.nlm.nih.gov/genomes/all/GCF/000/793/295/GCF_000793295.1_AZPAE15061	false	136	6832661	6158
913	287.858	AZPAE15060	348	C	GCF_000793255.1_AZPAE15060	ftp://ftp.ncbi.nlm.nih.gov/genomes/all/GCF/000/793/255/GCF_000793255.1_AZPAE15060	false	146	6716256	6036
914	287.859	AZPAE15059	313	C	GCF_000793245.1_AZPAE15059	ftp://ftp.ncbi.nlm.nih.gov/genomes/all/GCF/000/793/245/GCF_000793245.1_AZPAE15059	false	117	6657813	6033
915	287.860	AZPAE15058	235	C	GCF_000793225.1_AZPAE15058	ftp://ftp.ncbi.nlm.nih.gov/genomes/all/GCF/000/793/225/GCF_000793225.1_AZPAE15058	false	103	6567883	5912
916	287.861	AZPAE15057	1753	C	GCF_000793205.1_AZPAE15057	ftp://ftp.ncbi.nlm.nih.gov/genomes/all/GCF/000/793/205/GCF_000793205.1_AZPAE15057	false	85	6451298	5900
917	287.862	AZPAE15056	635	C	GCF_000793165.1_AZPAE15056	ftp://ftp.ncbi.nlm.nih.gov/genomes/all/GCF/000/793/165/GCF_000793165.1_AZPAE15056	false	90	6287511	5648
918	287.863	AZPAE15055	1761	C	GCF_000793185.1_AZPAE15055	ftp://ftp.ncbi.nlm.nih.gov/genomes/all/GCF/000/793/185/GCF_000793185.1_AZPAE15055	false	70	6360589	5707
919	287.864	AZPAE15054	298	C	GCF_000791385.1_AZPAE15054	ftp://ftp.ncbi.nlm.nih.gov/genomes/all/GCF/000/791/385/GCF_000791385.1_AZPAE15054	false	101	6647129	6072
920	287.865	AZPAE15053	699	C	GCF_000790625.1_AZPAE15053	ftp://ftp.ncbi.nlm.nih.gov/genomes/all/GCF/000/790/625/GCF_000790625.1_AZPAE15053	false	87	6522359	5920
921	287.866	AZPAE15052	1755	C	GCF_000791465.1_AZPAE15052	ftp://ftp.ncbi.nlm.nih.gov/genomes/all/GCF/000/791/465/GCF_000791465.1_AZPAE15052	false	95	6339616	5666
922	287.867	AZPAE15051	319	C	GCF_000792395.1_AZPAE15051	ftp://ftp.ncbi.nlm.nih.gov/genomes/all/GCF/000/792/395/GCF_000792395.1_AZPAE15051	false	117	6814130	6165
923	287.868	AZPAE15050	360	C	GCF_000791665.1_AZPAE15050	ftp://ftp.ncbi.nlm.nih.gov/genomes/all/GCF/000/791/665/GCF_000791665.1_AZPAE15050	false	153	6901290	6246
924	287.869	AZPAE15049	569	C	GCF_000789485.1_AZPAE15049	ftp://ftp.ncbi.nlm.nih.gov/genomes/all/GCF/000/789/485/GCF_000789485.1_AZPAE15049	false	101	6259893	5611
925	287.870	AZPAE15048	234	C	GCF_000793135.1_AZPAE15048	ftp://ftp.ncbi.nlm.nih.gov/genomes/all/GCF/000/793/135/GCF_000793135.1_AZPAE15048	false	128	6924072	6344
926	287.871	AZPAE15047	298	C	GCF_000790835.1_AZPAE15047	ftp://ftp.ncbi.nlm.nih.gov/genomes/all/GCF/000/790/835/GCF_000790835.1_AZPAE15047	false	123	6898282	6261
927	287.872	AZPAE15046	1399	C	GCF_000790285.1_AZPAE15046	ftp://ftp.ncbi.nlm.nih.gov/genomes/all/GCF/000/790/285/GCF_000790285.1_AZPAE15046	false	85	6345609	5708
928	287.873	AZPAE15045	253	C	GCF_000790985.1_AZPAE15045	ftp://ftp.ncbi.nlm.nih.gov/genomes/all/GCF/000/790/985/GCF_000790985.1_AZPAE15045	false	76	6703034	5997
929	287.874	AZPAE15044	1320	C	GCF_000792045.1_AZPAE15044	ftp://ftp.ncbi.nlm.nih.gov/genomes/all/GCF/000/792/045/GCF_000792045.1_AZPAE15044	false	123	6555614	5915
930	287.875	AZPAE15043	446	C	GCF_000790765.1_AZPAE15043	ftp://ftp.ncbi.nlm.nih.gov/genomes/all/GCF/000/790/765/GCF_000790765.1_AZPAE15043	false	109	6978967	6278
931	287.876	AZPAE15042	1120	C	GCF_000790465.1_AZPAE15042	ftp://ftp.ncbi.nlm.nih.gov/genomes/all/GCF/000/790/465/GCF_000790465.1_AZPAE15042	false	99	6640508	5982
932	287.877	AZPAE15041	1754	C	GCF_000790735.1_AZPAE15041	ftp://ftp.ncbi.nlm.nih.gov/genomes/all/GCF/000/790/735/GCF_000790735.1_AZPAE15041	false	191	6739630	6067
933	287.878	AZPAE15040	274	C	GCF_000790915.1_AZPAE15040	ftp://ftp.ncbi.nlm.nih.gov/genomes/all/GCF/000/790/915/GCF_000790915.1_AZPAE15040	true	117	6601216	5952
934	287.879	AZPAE15039	309	C	GCF_000790345.1_AZPAE15039	ftp://ftp.ncbi.nlm.nih.gov/genomes/all/GCF/000/790/345/GCF_000790345.1_AZPAE15039	false	112	6697373	5977
935	287.880	AZPAE15038	116	C	GCF_000790115.1_AZPAE15038	ftp://ftp.ncbi.nlm.nih.gov/genomes/all/GCF/000/790/115/GCF_000790115.1_AZPAE15038	true	81	6261442	5651
936	287.881	AZPAE15037	395	C	GCF_000789935.1_AZPAE15037	ftp://ftp.ncbi.nlm.nih.gov/genomes/all/GCF/000/789/935/GCF_000789935.1_AZPAE15037	false	102	7200442	6595
937	287.882	AZPAE15036	406	C	GCF_000789645.1_AZPAE15036	ftp://ftp.ncbi.nlm.nih.gov/genomes/all/GCF/000/789/645/GCF_000789645.1_AZPAE15036	false	77	6412424	5777
938	287.883	AZPAE15035	560	C	GCF_000789495.1_AZPAE15035	ftp://ftp.ncbi.nlm.nih.gov/genomes/all/GCF/000/789/495/GCF_000789495.1_AZPAE15035	false	95	6673047	5972
939	287.884	AZPAE15034	298	C	GCF_000793955.1_AZPAE15034	ftp://ftp.ncbi.nlm.nih.gov/genomes/all/GCF/000/793/955/GCF_000793955.1_AZPAE15034	false	92	6794620	6125
940	287.885	AZPAE15033	274	C	GCF_000793725.1_AZPAE15033	ftp://ftp.ncbi.nlm.nih.gov/genomes/all/GCF/000/793/725/GCF_000793725.1_AZPAE15033	true	66	6087226	5502
941	287.886	AZPAE15032	360	C	GCF_000791565.1_AZPAE15032	ftp://ftp.ncbi.nlm.nih.gov/genomes/all/GCF/000/791/565/GCF_000791565.1_AZPAE15032	false	65	6484573	5904
942	287.887	AZPAE15031	395	C	GCF_000791855.1_AZPAE15031	ftp://ftp.ncbi.nlm.nih.gov/genomes/all/GCF/000/791/855/GCF_000791855.1_AZPAE15031	true	93	6894718	6292
943	287.888	AZPAE15030	245	C	GCF_000791985.1_AZPAE15030	ftp://ftp.ncbi.nlm.nih.gov/genomes/all/GCF/000/791/985/GCF_000791985.1_AZPAE15030	false	94	6608631	5930
944	287.889	AZPAE15029	233	C	GCF_000792145.1_AZPAE15029	ftp://ftp.ncbi.nlm.nih.gov/genomes/all/GCF/000/792/145/GCF_000792145.1_AZPAE15029	false	89	6860916	6191
945	287.890	AZPAE15028	463	C	GCF_000792265.1_AZPAE15028	ftp://ftp.ncbi.nlm.nih.gov/genomes/all/GCF/000/792/265/GCF_000792265.1_AZPAE15028	false	141	6834546	6065
946	287.891	AZPAE15027	1086	C	GCF_000791235.1_AZPAE15027	ftp://ftp.ncbi.nlm.nih.gov/genomes/all/GCF/000/791/235/GCF_000791235.1_AZPAE15027	false	70	6438293	5840
947	287.892	AZPAE15026	1756	C	GCF_000791365.1_AZPAE15026	ftp://ftp.ncbi.nlm.nih.gov/genomes/all/GCF/000/791/365/GCF_000791365.1_AZPAE15026	true	62	6358197	5759
948	287.893	AZPAE15025	253	C	GCF_000791005.1_AZPAE15025	ftp://ftp.ncbi.nlm.nih.gov/genomes/all/GCF/000/791/005/GCF_000791005.1_AZPAE15025	true	77	6726954	6051
949	287.894	AZPAE15024	253	C	GCF_000790585.1_AZPAE15024	ftp://ftp.ncbi.nlm.nih.gov/genomes/all/GCF/000/790/585/GCF_000790585.1_AZPAE15024	false	101	6776478	6089
950	287.895	AZPAE15023	0	C	GCF_000793125.1_AZPAE15023	ftp://ftp.ncbi.nlm.nih.gov/genomes/all/GCF/000/793/125/GCF_000793125.1_AZPAE15023	false	101	6351355	5755
951	287.896	AZPAE15022	387	C	GCF_000793105.1_AZPAE15022	ftp://ftp.ncbi.nlm.nih.gov/genomes/all/GCF/000/793/105/GCF_000793105.1_AZPAE15022	true	68	6219362	5603
952	287.897	AZPAE15021	244	C	GCF_000793085.1_AZPAE15021	ftp://ftp.ncbi.nlm.nih.gov/genomes/all/GCF/000/793/085/GCF_000793085.1_AZPAE15021	false	129	6686424	6074
953	287.898	AZPAE15020	1752	C	GCF_000793055.1_AZPAE15020	ftp://ftp.ncbi.nlm.nih.gov/genomes/all/GCF/000/793/055/GCF_000793055.1_AZPAE15020	false	129	7163187	6602
954	287.899	AZPAE15019	309	C	GCF_000793045.1_AZPAE15019	ftp://ftp.ncbi.nlm.nih.gov/genomes/all/GCF/000/793/045/GCF_000793045.1_AZPAE15019	false	106	6717129	6052
955	287.900	AZPAE15018	17	C	GCF_000793025.1_AZPAE15018	ftp://ftp.ncbi.nlm.nih.gov/genomes/all/GCF/000/793/025/GCF_000793025.1_AZPAE15018	false	81	6933997	6306
956	287.901	AZPAE15017	1759	C	GCF_000793005.1_AZPAE15017	ftp://ftp.ncbi.nlm.nih.gov/genomes/all/GCF/000/793/005/GCF_000793005.1_AZPAE15017	false	58	6594600	5923
957	287.902	AZPAE15016	253	C	GCF_000792965.1_AZPAE15016	ftp://ftp.ncbi.nlm.nih.gov/genomes/all/GCF/000/792/965/GCF_000792965.1_AZPAE15016	false	161	6756824	6106
958	287.903	AZPAE15015	235	C	GCF_000792975.1_AZPAE15015	ftp://ftp.ncbi.nlm.nih.gov/genomes/all/GCF/000/792/975/GCF_000792975.1_AZPAE15015	false	113	6804229	6102
959	287.904	AZPAE15014	1033	C	GCF_000792945.1_AZPAE15014	ftp://ftp.ncbi.nlm.nih.gov/genomes/all/GCF/000/792/945/GCF_000792945.1_AZPAE15014	false	109	6400436	5748
960	287.905	AZPAE15013	244	C	GCF_000792925.1_AZPAE15013	ftp://ftp.ncbi.nlm.nih.gov/genomes/all/GCF/000/792/925/GCF_000792925.1_AZPAE15013	false	73	6358832	5743
961	287.906	AZPAE15012	252	C	GCF_000792895.1_AZPAE15012	ftp://ftp.ncbi.nlm.nih.gov/genomes/all/GCF/000/792/895/GCF_000792895.1_AZPAE15012	false	106	6462525	5851
962	287.907	AZPAE15011	253	C	GCF_000792885.1_AZPAE15011	ftp://ftp.ncbi.nlm.nih.gov/genomes/all/GCF/000/792/885/GCF_000792885.1_AZPAE15011	false	120	6590340	5948
963	287.908	AZPAE15010	175	C	GCF_000792855.1_AZPAE15010	ftp://ftp.ncbi.nlm.nih.gov/genomes/all/GCF/000/792/855/GCF_000792855.1_AZPAE15010	false	117	7014236	6430
964	287.909	AZPAE15009	111	C	GCF_000792845.1_AZPAE15009	ftp://ftp.ncbi.nlm.nih.gov/genomes/all/GCF/000/792/845/GCF_000792845.1_AZPAE15009	false	107	6958019	6299
965	287.910	AZPAE15008	1284	C	GCF_000792825.1_AZPAE15008	ftp://ftp.ncbi.nlm.nih.gov/genomes/all/GCF/000/792/825/GCF_000792825.1_AZPAE15008	false	107	6345734	5740
966	287.911	AZPAE15007	111	C	GCF_000792805.1_AZPAE15007	ftp://ftp.ncbi.nlm.nih.gov/genomes/all/GCF/000/792/805/GCF_000792805.1_AZPAE15007	false	121	6814810	6175
967	287.912	AZPAE15006	235	C	GCF_000792785.1_AZPAE15006	ftp://ftp.ncbi.nlm.nih.gov/genomes/all/GCF/000/792/785/GCF_000792785.1_AZPAE15006	false	109	6832413	6113
968	287.913	AZPAE15005	308	C	GCF_000792765.1_AZPAE15005	ftp://ftp.ncbi.nlm.nih.gov/genomes/all/GCF/000/792/765/GCF_000792765.1_AZPAE15005	false	97	6889490	6319
969	287.914	AZPAE15004	1758	C	GCF_000792745.1_AZPAE15004	ftp://ftp.ncbi.nlm.nih.gov/genomes/all/GCF/000/792/745/GCF_000792745.1_AZPAE15004	false	94	6345076	5691
970	287.915	AZPAE15003	235	C	GCF_000792725.1_AZPAE15003	ftp://ftp.ncbi.nlm.nih.gov/genomes/all/GCF/000/792/725/GCF_000792725.1_AZPAE15003	false	106	6882469	6203
971	287.916	AZPAE15002	111	C	GCF_000792705.1_AZPAE15002	ftp://ftp.ncbi.nlm.nih.gov/genomes/all/GCF/000/792/705/GCF_000792705.1_AZPAE15002	false	101	6802969	6122
972	287.917	AZPAE15001	1757	C	GCF_000792675.1_AZPAE15001	ftp://ftp.ncbi.nlm.nih.gov/genomes/all/GCF/000/792/675/GCF_000792675.1_AZPAE15001	false	75	6582180	5970
973	287.918	AZPAE15000	235	C	GCF_000792665.1_AZPAE15000	ftp://ftp.ncbi.nlm.nih.gov/genomes/all/GCF/000/792/665/GCF_000792665.1_AZPAE15000	false	108	6858205	6217
974	287.919	AZPAE14999	557	C	GCF_000792635.1_AZPAE14999	ftp://ftp.ncbi.nlm.nih.gov/genomes/all/GCF/000/792/635/GCF_000792635.1_AZPAE14999	false	91	6427887	5759
975	287.920	AZPAE14998	348	C	GCF_000792625.1_AZPAE14998	ftp://ftp.ncbi.nlm.nih.gov/genomes/all/GCF/000/792/625/GCF_000792625.1_AZPAE14998	false	106	6712745	6063
976	287.921	AZPAE14997	395	C	GCF_000792605.1_AZPAE14997	ftp://ftp.ncbi.nlm.nih.gov/genomes/all/GCF/000/792/605/GCF_000792605.1_AZPAE14997	false	75	6715214	6143
977	287.922	AZPAE14996	646	C	GCF_000792575.1_AZPAE14996	ftp://ftp.ncbi.nlm.nih.gov/genomes/all/GCF/000/792/575/GCF_000792575.1_AZPAE14996	true	72	6459808	5806
978	287.923	AZPAE14995	231	C	GCF_000792565.1_AZPAE14995	ftp://ftp.ncbi.nlm.nih.gov/genomes/all/GCF/000/792/565/GCF_000792565.1_AZPAE14995	false	117	6389451	5785
979	287.924	AZPAE14994	1749	C	GCF_000792545.1_AZPAE14994	ftp://ftp.ncbi.nlm.nih.gov/genomes/all/GCF/000/792/545/GCF_000792545.1_AZPAE14994	false	156	6476787	5863
980	287.925	AZPAE14993	0	C	GCF_000792515.1_AZPAE14993	ftp://ftp.ncbi.nlm.nih.gov/genomes/all/GCF/000/792/515/GCF_000792515.1_AZPAE14993	false	223	6914857	6256
981	287.926	AZPAE14992	1751	C	GCF_000792505.1_AZPAE14992	ftp://ftp.ncbi.nlm.nih.gov/genomes/all/GCF/000/792/505/GCF_000792505.1_AZPAE14992	false	124	6510002	5851
982	287.927	AZPAE14991	316	C	GCF_000792475.1_AZPAE14991	ftp://ftp.ncbi.nlm.nih.gov/genomes/all/GCF/000/792/475/GCF_000792475.1_AZPAE14991	false	93	6467607	5797
983	287.928	AZPAE14990	319	C	GCF_000792465.1_AZPAE14990	ftp://ftp.ncbi.nlm.nih.gov/genomes/all/GCF/000/792/465/GCF_000792465.1_AZPAE14990	true	100	6809137	6176
984	287.929	AZPAE14989	357	C	GCF_000792445.1_AZPAE14989	ftp://ftp.ncbi.nlm.nih.gov/genomes/all/GCF/000/792/445/GCF_000792445.1_AZPAE14989	false	76	6549370	5874
985	287.930	AZPAE14988	1076	C	GCF_000792425.1_AZPAE14988	ftp://ftp.ncbi.nlm.nih.gov/genomes/all/GCF/000/792/425/GCF_000792425.1_AZPAE14988	false	63	6387737	5741
986	287.931	AZPAE14987	298	C	GCF_000792385.1_AZPAE14987	ftp://ftp.ncbi.nlm.nih.gov/genomes/all/GCF/000/792/385/GCF_000792385.1_AZPAE14987	false	121	6855155	6192
987	287.932	AZPAE14986	769	C	GCF_000792365.1_AZPAE14986	ftp://ftp.ncbi.nlm.nih.gov/genomes/all/GCF/000/792/365/GCF_000792365.1_AZPAE14986	false	90	6471510	5862
988	287.933	AZPAE14985	1076	C	GCF_000792345.1_AZPAE14985	ftp://ftp.ncbi.nlm.nih.gov/genomes/all/GCF/000/792/345/GCF_000792345.1_AZPAE14985	false	115	6781336	6168
989	287.934	AZPAE14984	233	C	GCF_000792325.1_AZPAE14984	ftp://ftp.ncbi.nlm.nih.gov/genomes/all/GCF/000/792/325/GCF_000792325.1_AZPAE14984	false	84	6809111	6117
990	287.951	AZPAE14983	111	C	GCF_000792305.1_AZPAE14983	ftp://ftp.ncbi.nlm.nih.gov/genomes/all/GCF/000/792/305/GCF_000792305.1_AZPAE14983	false	96	7082650	6414
991	287.952	AZPAE14982	1420	C	GCF_000792285.1_AZPAE14982	ftp://ftp.ncbi.nlm.nih.gov/genomes/all/GCF/000/792/285/GCF_000792285.1_AZPAE14982	false	119	6455689	5757
992	287.953	AZPAE14981	274	C	GCF_000792245.1_AZPAE14981	ftp://ftp.ncbi.nlm.nih.gov/genomes/all/GCF/000/792/245/GCF_000792245.1_AZPAE14981	true	91	6276540	5641
993	287.954	AZPAE14980	27	C	GCF_000792225.1_AZPAE14980	ftp://ftp.ncbi.nlm.nih.gov/genomes/all/GCF/000/792/225/GCF_000792225.1_AZPAE14980	false	83	6768315	6107
994	287.955	AZPAE14979	235	C	GCF_000792205.1_AZPAE14979	ftp://ftp.ncbi.nlm.nih.gov/genomes/all/GCF/000/792/205/GCF_000792205.1_AZPAE14979	false	125	6751299	6064
995	287.956	AZPAE14978	244	C	GCF_000792165.1_AZPAE14978	ftp://ftp.ncbi.nlm.nih.gov/genomes/all/GCF/000/792/165/GCF_000792165.1_AZPAE14978	false	132	7130480	6487
996	287.957	AZPAE14977	1437	C	GCF_000792155.1_AZPAE14977	ftp://ftp.ncbi.nlm.nih.gov/genomes/all/GCF/000/792/155/GCF_000792155.1_AZPAE14977	false	109	6336142	5670
997	287.958	AZPAE14976	1295	C	GCF_000792115.1_AZPAE14976	ftp://ftp.ncbi.nlm.nih.gov/genomes/all/GCF/000/792/115/GCF_000792115.1_AZPAE14976	false	104	6631621	5950
998	287.959	AZPAE14975	879	C	GCF_000792095.1_AZPAE14975	ftp://ftp.ncbi.nlm.nih.gov/genomes/all/GCF/000/792/095/GCF_000792095.1_AZPAE14975	false	143	6369755	5707
999	287.960	AZPAE14974	155	C	GCF_000792085.1_AZPAE14974	ftp://ftp.ncbi.nlm.nih.gov/genomes/all/GCF/000/792/085/GCF_000792085.1_AZPAE14974	false	190	7085926	6365
1000	287.961	AZPAE14973	395	C	GCF_000792065.1_AZPAE14973	ftp://ftp.ncbi.nlm.nih.gov/genomes/all/GCF/000/792/065/GCF_000792065.1_AZPAE14973	false	141	7183565	6580
1001	287.962	AZPAE14972	1567	C	GCF_000792025.1_AZPAE14972	ftp://ftp.ncbi.nlm.nih.gov/genomes/all/GCF/000/792/025/GCF_000792025.1_AZPAE14972	false	150	6399923	5698
1002	287.963	AZPAE14971	274	C	GCF_000792005.1_AZPAE14971	ftp://ftp.ncbi.nlm.nih.gov/genomes/all/GCF/000/792/005/GCF_000792005.1_AZPAE14971	true	185	6203904	5519
1003	287.964	AZPAE14970	308	C	GCF_000791965.1_AZPAE14970	ftp://ftp.ncbi.nlm.nih.gov/genomes/all/GCF/000/791/965/GCF_000791965.1_AZPAE14970	false	108	6920457	6350
1004	287.965	AZPAE14969	308	C	GCF_000791945.1_AZPAE14969	ftp://ftp.ncbi.nlm.nih.gov/genomes/all/GCF/000/791/945/GCF_000791945.1_AZPAE14969	false	179	6832241	6210
1005	287.966	AZPAE14968	235	C	GCF_000791915.1_AZPAE14968	ftp://ftp.ncbi.nlm.nih.gov/genomes/all/GCF/000/791/915/GCF_000791915.1_AZPAE14968	false	123	6897223	6182
1006	287.967	AZPAE14967	1767	C	GCF_000791885.1_AZPAE14967	ftp://ftp.ncbi.nlm.nih.gov/genomes/all/GCF/000/791/885/GCF_000791885.1_AZPAE14967	false	140	6567690	5923
1007	287.968	AZPAE14965	1750	C	GCF_000791905.1_AZPAE14965	ftp://ftp.ncbi.nlm.nih.gov/genomes/all/GCF/000/791/905/GCF_000791905.1_AZPAE14965	false	87	7042523	6496
1008	287.969	AZPAE14964	1750	C	GCF_000791835.1_AZPAE14964	ftp://ftp.ncbi.nlm.nih.gov/genomes/all/GCF/000/791/835/GCF_000791835.1_AZPAE14964	false	86	7039582	6491
1009	287.970	AZPAE14963	1090	C	GCF_000791825.1_AZPAE14963	ftp://ftp.ncbi.nlm.nih.gov/genomes/all/GCF/000/791/825/GCF_000791825.1_AZPAE14963	false	50	6380431	5750
1010	287.971	AZPAE14962	532	C	GCF_000791805.1_AZPAE14962	ftp://ftp.ncbi.nlm.nih.gov/genomes/all/GCF/000/791/805/GCF_000791805.1_AZPAE14962	false	105	6963110	6329
1011	287.972	AZPAE14961	500	C	GCF_000791785.1_AZPAE14961	ftp://ftp.ncbi.nlm.nih.gov/genomes/all/GCF/000/791/785/GCF_000791785.1_AZPAE14961	false	81	6441305	5842
1012	287.973	AZPAE14960	1748	C	GCF_000791765.1_AZPAE14960	ftp://ftp.ncbi.nlm.nih.gov/genomes/all/GCF/000/791/765/GCF_000791765.1_AZPAE14960	false	81	6370668	5685
1013	287.974	AZPAE14959	773	C	GCF_000791735.1_AZPAE14959	ftp://ftp.ncbi.nlm.nih.gov/genomes/all/GCF/000/791/735/GCF_000791735.1_AZPAE14959	false	90	6743682	6107
1014	287.975	AZPAE14958	773	C	GCF_000791725.1_AZPAE14958	ftp://ftp.ncbi.nlm.nih.gov/genomes/all/GCF/000/791/725/GCF_000791725.1_AZPAE14958	false	132	7130390	6487
1015	287.976	AZPAE14957	1749	C	GCF_000791705.1_AZPAE14957	ftp://ftp.ncbi.nlm.nih.gov/genomes/all/GCF/000/791/705/GCF_000791705.1_AZPAE14957	false	115	6621214	6001
1016	287.977	AZPAE14956	270	C	GCF_000791685.1_AZPAE14956	ftp://ftp.ncbi.nlm.nih.gov/genomes/all/GCF/000/791/685/GCF_000791685.1_AZPAE14956	true	455	7110106	6460
1017	287.978	AZPAE14955	260	C	GCF_000791635.1_AZPAE14955	ftp://ftp.ncbi.nlm.nih.gov/genomes/all/GCF/000/791/635/GCF_000791635.1_AZPAE14955	false	69	6375587	5746
1018	287.979	AZPAE14954	285	C	GCF_000791625.1_AZPAE14954	ftp://ftp.ncbi.nlm.nih.gov/genomes/all/GCF/000/791/625/GCF_000791625.1_AZPAE14954	false	71	6368200	5774
1019	287.980	AZPAE14953	179	C	GCF_000791605.1_AZPAE14953	ftp://ftp.ncbi.nlm.nih.gov/genomes/all/GCF/000/791/605/GCF_000791605.1_AZPAE14953	false	115	6809063	6117
1020	287.981	AZPAE14952	1736	C	GCF_000791585.1_AZPAE14952	ftp://ftp.ncbi.nlm.nih.gov/genomes/all/GCF/000/791/585/GCF_000791585.1_AZPAE14952	false	117	6365190	5707
1021	287.982	AZPAE14951	621	C	GCF_000791545.1_AZPAE14951	ftp://ftp.ncbi.nlm.nih.gov/genomes/all/GCF/000/791/545/GCF_000791545.1_AZPAE14951	false	141	6876017	6211
1022	287.983	AZPAE14950	17	C	GCF_000791525.1_AZPAE14950	ftp://ftp.ncbi.nlm.nih.gov/genomes/all/GCF/000/791/525/GCF_000791525.1_AZPAE14950	true	149	6332797	5651
1023	287.984	AZPAE14949	235	C	GCF_000791495.1_AZPAE14949	ftp://ftp.ncbi.nlm.nih.gov/genomes/all/GCF/000/791/495/GCF_000791495.1_AZPAE14949	false	77	6899528	6214
1024	287.985	AZPAE14948	253	C	GCF_000791485.1_AZPAE14948	ftp://ftp.ncbi.nlm.nih.gov/genomes/all/GCF/000/791/485/GCF_000791485.1_AZPAE14948	false	147	6828755	6094
1025	287.986	AZPAE14947	527	C	GCF_000794045.1_AZPAE14947	ftp://ftp.ncbi.nlm.nih.gov/genomes/all/GCF/000/794/045/GCF_000794045.1_AZPAE14947	false	83	6482138	5913
1026	287.987	AZPAE14946	27	C	GCF_000791445.1_AZPAE14946	ftp://ftp.ncbi.nlm.nih.gov/genomes/all/GCF/000/791/445/GCF_000791445.1_AZPAE14946	false	100	6592636	5951
1027	287.988	AZPAE14945	179	C	GCF_000791405.1_AZPAE14945	ftp://ftp.ncbi.nlm.nih.gov/genomes/all/GCF/000/791/405/GCF_000791405.1_AZPAE14945	false	73	6866953	6188
1028	287.989	AZPAE14944	17	C	GCF_000791425.1_AZPAE14944	ftp://ftp.ncbi.nlm.nih.gov/genomes/all/GCF/000/791/425/GCF_000791425.1_AZPAE14944	false	90	6824257	6203
1029	287.990	AZPAE14943	1746	C	GCF_000791345.1_AZPAE14943	ftp://ftp.ncbi.nlm.nih.gov/genomes/all/GCF/000/791/345/GCF_000791345.1_AZPAE14943	false	85	6250531	5605
1030	287.991	AZPAE14942	233	C	GCF_000794025.1_AZPAE14942	ftp://ftp.ncbi.nlm.nih.gov/genomes/all/GCF/000/794/025/GCF_000794025.1_AZPAE14942	false	102	6787557	6121
1031	287.992	AZPAE14941	1747	C	GCF_000789725.1_AZPAE14941	ftp://ftp.ncbi.nlm.nih.gov/genomes/all/GCF/000/789/725/GCF_000789725.1_AZPAE14941	false	134	6881480	6220
1032	287.993	AZPAE14940	348	C	GCF_000793945.1_AZPAE14940	ftp://ftp.ncbi.nlm.nih.gov/genomes/all/GCF/000/793/945/GCF_000793945.1_AZPAE14940	false	153	6929735	6290
1033	287.994	AZPAE14939	1744	C	GCF_000793595.1_AZPAE14939	ftp://ftp.ncbi.nlm.nih.gov/genomes/all/GCF/000/793/595/GCF_000793595.1_AZPAE14939	false	116	6351078	5662
1034	287.995	AZPAE14938	308	C	GCF_000793645.1_AZPAE14938	ftp://ftp.ncbi.nlm.nih.gov/genomes/all/GCF/000/793/645/GCF_000793645.1_AZPAE14938	false	115	6900154	6309
1035	287.996	AZPAE14937	621	C	GCF_000793785.1_AZPAE14937	ftp://ftp.ncbi.nlm.nih.gov/genomes/all/GCF/000/793/785/GCF_000793785.1_AZPAE14937	false	105	6892469	6233
1036	287.997	AZPAE14936	1745	C	GCF_000793585.1_AZPAE14936	ftp://ftp.ncbi.nlm.nih.gov/genomes/all/GCF/000/793/585/GCF_000793585.1_AZPAE14936	false	161	6265859	5616
1037	287.998	AZPAE14935	17	C	GCF_000794095.1_AZPAE14935	ftp://ftp.ncbi.nlm.nih.gov/genomes/all/GCF/000/794/095/GCF_000794095.1_AZPAE14935	false	69	6764634	6121
1038	287.999	AZPAE14934	1743	C	GCF_000793905.1_AZPAE14934	ftp://ftp.ncbi.nlm.nih.gov/genomes/all/GCF/000/793/905/GCF_000793905.1_AZPAE14934	false	59	6346157	5733
1039	287.1000	AZPAE14933	111	C	GCF_000794085.1_AZPAE14933	ftp://ftp.ncbi.nlm.nih.gov/genomes/all/GCF/000/794/085/GCF_000794085.1_AZPAE14933	false	105	7092428	6434
1040	287.1001	AZPAE14932	313	C	GCF_000793685.1_AZPAE14932	ftp://ftp.ncbi.nlm.nih.gov/genomes/all/GCF/000/793/685/GCF_000793685.1_AZPAE14932	false	177	6638040	6016
1041	287.1002	AZPAE14931	266	C	GCF_000793765.1_AZPAE14931	ftp://ftp.ncbi.nlm.nih.gov/genomes/all/GCF/000/793/765/GCF_000793765.1_AZPAE14931	false	61	6359186	5737
1042	287.1003	AZPAE14930	1742	C	GCF_000793865.1_AZPAE14930	ftp://ftp.ncbi.nlm.nih.gov/genomes/all/GCF/000/793/865/GCF_000793865.1_AZPAE14930	false	136	6302622	5657
1043	287.1004	AZPAE14929	233	C	GCF_000789535.1_AZPAE14929	ftp://ftp.ncbi.nlm.nih.gov/genomes/all/GCF/000/789/535/GCF_000789535.1_AZPAE14929	false	91	6750744	6046
1044	287.1005	AZPAE14928	1766	C	GCF_000791325.1_AZPAE14928	ftp://ftp.ncbi.nlm.nih.gov/genomes/all/GCF/000/791/325/GCF_000791325.1_AZPAE14928	false	48	6257878	5666
1045	287.1006	AZPAE14927	267	C	GCF_000791305.1_AZPAE14927	ftp://ftp.ncbi.nlm.nih.gov/genomes/all/GCF/000/791/305/GCF_000791305.1_AZPAE14927	false	105	6885375	6253
1046	287.1007	AZPAE14926	274	C	GCF_000791275.1_AZPAE14926	ftp://ftp.ncbi.nlm.nih.gov/genomes/all/GCF/000/791/275/GCF_000791275.1_AZPAE14926	true	77	6886320	6274
1047	287.1008	AZPAE14925	1737	C	GCF_000791265.1_AZPAE14925	ftp://ftp.ncbi.nlm.nih.gov/genomes/all/GCF/000/791/265/GCF_000791265.1_AZPAE14925	false	79	6462755	5839
1048	287.1009	AZPAE14924	155	C	GCF_000791225.1_AZPAE14924	ftp://ftp.ncbi.nlm.nih.gov/genomes/all/GCF/000/791/225/GCF_000791225.1_AZPAE14924	false	119	7042302	6371
1049	287.1010	AZPAE14923	277	C	GCF_000791205.1_AZPAE14923	ftp://ftp.ncbi.nlm.nih.gov/genomes/all/GCF/000/791/205/GCF_000791205.1_AZPAE14923	false	104	6724711	6100
1050	287.1011	AZPAE14922	233	C	GCF_000791185.1_AZPAE14922	ftp://ftp.ncbi.nlm.nih.gov/genomes/all/GCF/000/791/185/GCF_000791185.1_AZPAE14922	false	138	6839077	6151
1051	287.1012	AZPAE14921	633	C	GCF_000793825.1_AZPAE14921	ftp://ftp.ncbi.nlm.nih.gov/genomes/all/GCF/000/793/825/GCF_000793825.1_AZPAE14921	false	143	6815406	6124
1052	287.1013	AZPAE14920	377	C	GCF_000793745.1_AZPAE14920	ftp://ftp.ncbi.nlm.nih.gov/genomes/all/GCF/000/793/745/GCF_000793745.1_AZPAE14920	false	104	6882761	6235
1053	287.1014	AZPAE14919	369	C	GCF_000789815.1_AZPAE14919	ftp://ftp.ncbi.nlm.nih.gov/genomes/all/GCF/000/789/815/GCF_000789815.1_AZPAE14919	false	154	6284486	5598
1054	287.1015	AZPAE14918	1741	C	GCF_000789545.1_AZPAE14918	ftp://ftp.ncbi.nlm.nih.gov/genomes/all/GCF/000/789/545/GCF_000789545.1_AZPAE14918	false	76	6318316	5698
1055	287.1016	AZPAE14917	1740	C	GCF_000793665.1_AZPAE14917	ftp://ftp.ncbi.nlm.nih.gov/genomes/all/GCF/000/793/665/GCF_000793665.1_AZPAE14917	true	65	6308307	5677
1056	287.1017	AZPAE14916	1766	C	GCF_000794005.1_AZPAE14916	ftp://ftp.ncbi.nlm.nih.gov/genomes/all/GCF/000/794/005/GCF_000794005.1_AZPAE14916	false	93	6242056	5604
1057	287.1018	AZPAE14915	267	C	GCF_000789885.1_AZPAE14915	ftp://ftp.ncbi.nlm.nih.gov/genomes/all/GCF/000/789/885/GCF_000789885.1_AZPAE14915	false	122	6880572	6244
1058	287.1019	AZPAE14914	274	C	GCF_000793885.1_AZPAE14914	ftp://ftp.ncbi.nlm.nih.gov/genomes/all/GCF/000/793/885/GCF_000793885.1_AZPAE14914	true	105	6858678	6243
1059	287.1020	AZPAE14913	1737	C	GCF_000793845.1_AZPAE14913	ftp://ftp.ncbi.nlm.nih.gov/genomes/all/GCF/000/793/845/GCF_000793845.1_AZPAE14913	false	79	6454858	5827
1060	287.1021	AZPAE14912	235	C	GCF_000794055.1_AZPAE14912	ftp://ftp.ncbi.nlm.nih.gov/genomes/all/GCF/000/794/055/GCF_000794055.1_AZPAE14912	false	89	6835920	6167
1061	287.1022	AZPAE14911	532	C	GCF_000793985.1_AZPAE14911	ftp://ftp.ncbi.nlm.nih.gov/genomes/all/GCF/000/793/985/GCF_000793985.1_AZPAE14911	false	99	6808509	6148
1062	287.1023	AZPAE14910	241	C	GCF_000789975.1_AZPAE14910	ftp://ftp.ncbi.nlm.nih.gov/genomes/all/GCF/000/789/975/GCF_000789975.1_AZPAE14910	false	62	6253654	5614
1063	287.1024	AZPAE14909	175	C	GCF_000789525.1_AZPAE14909	ftp://ftp.ncbi.nlm.nih.gov/genomes/all/GCF/000/789/525/GCF_000789525.1_AZPAE14909	false	126	7056926	6468
1064	287.1025	AZPAE14908	633	C	GCF_000793805.1_AZPAE14908	ftp://ftp.ncbi.nlm.nih.gov/genomes/all/GCF/000/793/805/GCF_000793805.1_AZPAE14908	false	107	6815570	6142
1065	287.1026	AZPAE14907	1736	C	GCF_000793705.1_AZPAE14907	ftp://ftp.ncbi.nlm.nih.gov/genomes/all/GCF/000/793/705/GCF_000793705.1_AZPAE14907	false	87	6392112	5741
1066	287.1027	AZPAE14906	560	C	GCF_000793915.1_AZPAE14906	ftp://ftp.ncbi.nlm.nih.gov/genomes/all/GCF/000/793/915/GCF_000793915.1_AZPAE14906	false	86	6690011	6065
1067	287.1028	AZPAE14905	560	C	GCF_000793615.1_AZPAE14905	ftp://ftp.ncbi.nlm.nih.gov/genomes/all/GCF/000/793/615/GCF_000793615.1_AZPAE14905	false	86	6692731	6087
1068	287.1029	AZPAE14904	244	C	GCF_000791155.1_AZPAE14904	ftp://ftp.ncbi.nlm.nih.gov/genomes/all/GCF/000/791/155/GCF_000791155.1_AZPAE14904	false	168	6937853	6290
1069	287.1030	AZPAE14903	1738	C	GCF_000791145.1_AZPAE14903	ftp://ftp.ncbi.nlm.nih.gov/genomes/all/GCF/000/791/145/GCF_000791145.1_AZPAE14903	false	208	6846030	6097
1070	287.1031	AZPAE14902	235	C	GCF_000791125.1_AZPAE14902	ftp://ftp.ncbi.nlm.nih.gov/genomes/all/GCF/000/791/125/GCF_000791125.1_AZPAE14902	false	98	6886932	6205
1071	287.1032	AZPAE14901	1739	C	GCF_000791105.1_AZPAE14901	ftp://ftp.ncbi.nlm.nih.gov/genomes/all/GCF/000/791/105/GCF_000791105.1_AZPAE14901	false	192	6881448	6175
1072	287.1033	AZPAE14900	0	C	GCF_000791085.1_AZPAE14900	ftp://ftp.ncbi.nlm.nih.gov/genomes/all/GCF/000/791/085/GCF_000791085.1_AZPAE14900	false	168	6851898	6094
1073	287.1034	AZPAE14899	1735	C	GCF_000791065.1_AZPAE14899	ftp://ftp.ncbi.nlm.nih.gov/genomes/all/GCF/000/791/065/GCF_000791065.1_AZPAE14899	false	154	6470623	5778
1074	287.1035	AZPAE14898	253	C	GCF_000791035.1_AZPAE14898	ftp://ftp.ncbi.nlm.nih.gov/genomes/all/GCF/000/791/035/GCF_000791035.1_AZPAE14898	false	134	6577690	5894
1075	287.1036	AZPAE14897	1765	C	GCF_000791025.1_AZPAE14897	ftp://ftp.ncbi.nlm.nih.gov/genomes/all/GCF/000/791/025/GCF_000791025.1_AZPAE14897	false	171	6448155	5807
1076	287.1037	AZPAE14895	968	C	GCF_000790965.1_AZPAE14895	ftp://ftp.ncbi.nlm.nih.gov/genomes/all/GCF/000/790/965/GCF_000790965.1_AZPAE14895	true	70	6330823	5733
1077	287.1038	AZPAE14894	308	C	GCF_000790935.1_AZPAE14894	ftp://ftp.ncbi.nlm.nih.gov/genomes/all/GCF/000/790/935/GCF_000790935.1_AZPAE14894	false	134	7003752	6384
1078	287.1039	AZPAE14893	395	C	GCF_000790905.1_AZPAE14893	ftp://ftp.ncbi.nlm.nih.gov/genomes/all/GCF/000/790/905/GCF_000790905.1_AZPAE14893	false	184	6769601	6119
1079	287.1040	AZPAE14892	313	C	GCF_000790885.1_AZPAE14892	ftp://ftp.ncbi.nlm.nih.gov/genomes/all/GCF/000/790/885/GCF_000790885.1_AZPAE14892	false	124	6609151	5950
1080	287.1041	AZPAE14891	262	C	GCF_000790865.1_AZPAE14891	ftp://ftp.ncbi.nlm.nih.gov/genomes/all/GCF/000/790/865/GCF_000790865.1_AZPAE14891	false	66	6447447	5835
1081	287.1042	AZPAE14890	175	C	GCF_000790825.1_AZPAE14890	ftp://ftp.ncbi.nlm.nih.gov/genomes/all/GCF/000/790/825/GCF_000790825.1_AZPAE14890	false	112	7016044	6446
1082	287.1043	AZPAE14889	773	C	GCF_000790805.1_AZPAE14889	ftp://ftp.ncbi.nlm.nih.gov/genomes/all/GCF/000/790/805/GCF_000790805.1_AZPAE14889	false	85	6479466	5814
1083	287.1044	AZPAE14888	606	C	GCF_000790785.1_AZPAE14888	ftp://ftp.ncbi.nlm.nih.gov/genomes/all/GCF/000/790/785/GCF_000790785.1_AZPAE14888	false	101	6680559	6024
1084	287.1045	AZPAE14887	235	C	GCF_000790725.1_AZPAE14887	ftp://ftp.ncbi.nlm.nih.gov/genomes/all/GCF/000/790/725/GCF_000790725.1_AZPAE14887	false	114	6903570	6209
1085	287.1046	AZPAE14886	111	C	GCF_000790705.1_AZPAE14886	ftp://ftp.ncbi.nlm.nih.gov/genomes/all/GCF/000/790/705/GCF_000790705.1_AZPAE14886	false	135	7057811	6366
1086	287.1047	AZPAE14885	1718	C	GCF_000790685.1_AZPAE14885	ftp://ftp.ncbi.nlm.nih.gov/genomes/all/GCF/000/790/685/GCF_000790685.1_AZPAE14885	false	174	6406036	5744
1087	287.1048	AZPAE14884	1184	C	GCF_000790655.1_AZPAE14884	ftp://ftp.ncbi.nlm.nih.gov/genomes/all/GCF/000/790/655/GCF_000790655.1_AZPAE14884	true	44	6434371	5812
1088	287.1049	AZPAE14883	701	C	GCF_000790645.1_AZPAE14883	ftp://ftp.ncbi.nlm.nih.gov/genomes/all/GCF/000/790/645/GCF_000790645.1_AZPAE14883	false	161	6309393	5578
1089	287.1050	AZPAE14882	865	C	GCF_000790605.1_AZPAE14882	ftp://ftp.ncbi.nlm.nih.gov/genomes/all/GCF/000/790/605/GCF_000790605.1_AZPAE14882	false	73	6455645	5838
1090	287.1052	AZPAE14880	175	C	GCF_000790545.1_AZPAE14880	ftp://ftp.ncbi.nlm.nih.gov/genomes/all/GCF/000/790/545/GCF_000790545.1_AZPAE14880	false	84	6864526	6289
1091	287.1053	AZPAE14879	116	C	GCF_000790525.1_AZPAE14879	ftp://ftp.ncbi.nlm.nih.gov/genomes/all/GCF/000/790/525/GCF_000790525.1_AZPAE14879	true	50	6226729	5613
1092	287.1054	AZPAE14878	606	C	GCF_000790505.1_AZPAE14878	ftp://ftp.ncbi.nlm.nih.gov/genomes/all/GCF/000/790/505/GCF_000790505.1_AZPAE14878	false	151	6953921	6256
1093	287.1055	AZPAE14877	1734	C	GCF_000790485.1_AZPAE14877	ftp://ftp.ncbi.nlm.nih.gov/genomes/all/GCF/000/790/485/GCF_000790485.1_AZPAE14877	false	64	6300065	5518
1094	287.1056	AZPAE14876	1732	C	GCF_000790445.1_AZPAE14876	ftp://ftp.ncbi.nlm.nih.gov/genomes/all/GCF/000/790/445/GCF_000790445.1_AZPAE14876	true	84	6386042	5699
1095	287.1057	AZPAE14875	381	C	GCF_000790425.1_AZPAE14875	ftp://ftp.ncbi.nlm.nih.gov/genomes/all/GCF/000/790/425/GCF_000790425.1_AZPAE14875	false	110	6980738	6395
1096	287.1058	AZPAE14874	235	C	GCF_000790405.1_AZPAE14874	ftp://ftp.ncbi.nlm.nih.gov/genomes/all/GCF/000/790/405/GCF_000790405.1_AZPAE14874	false	170	6850351	6144
1097	287.1059	AZPAE14873	883	C	GCF_000790385.1_AZPAE14873	ftp://ftp.ncbi.nlm.nih.gov/genomes/all/GCF/000/790/385/GCF_000790385.1_AZPAE14873	false	184	6259215	5581
1098	287.1060	AZPAE14872	244	C	GCF_000790355.1_AZPAE14872	ftp://ftp.ncbi.nlm.nih.gov/genomes/all/GCF/000/790/355/GCF_000790355.1_AZPAE14872	false	140	7250921	6689
1099	287.1061	AZPAE14871	885	C	GCF_000790325.1_AZPAE14871	ftp://ftp.ncbi.nlm.nih.gov/genomes/all/GCF/000/790/325/GCF_000790325.1_AZPAE14871	false	222	7054233	6399
1100	287.1062	AZPAE14870	298	C	GCF_000790305.1_AZPAE14870	ftp://ftp.ncbi.nlm.nih.gov/genomes/all/GCF/000/790/305/GCF_000790305.1_AZPAE14870	false	112	6899104	6274
1101	287.1063	AZPAE14869	319	C	GCF_000790265.1_AZPAE14869	ftp://ftp.ncbi.nlm.nih.gov/genomes/all/GCF/000/790/265/GCF_000790265.1_AZPAE14869	false	172	6796086	6163
1102	287.1064	AZPAE14868	1733	C	GCF_000790245.1_AZPAE14868	ftp://ftp.ncbi.nlm.nih.gov/genomes/all/GCF/000/790/245/GCF_000790245.1_AZPAE14868	false	133	6390696	5791
1103	287.1065	AZPAE14867	244	C	GCF_000790215.1_AZPAE14867	ftp://ftp.ncbi.nlm.nih.gov/genomes/all/GCF/000/790/215/GCF_000790215.1_AZPAE14867	false	109	6785052	6103
1104	287.1066	AZPAE14866	1101	C	GCF_000790205.1_AZPAE14866	ftp://ftp.ncbi.nlm.nih.gov/genomes/all/GCF/000/790/205/GCF_000790205.1_AZPAE14866	false	124	6452948	5768
1105	287.1067	AZPAE14865	357	C	GCF_000790185.1_AZPAE14865	ftp://ftp.ncbi.nlm.nih.gov/genomes/all/GCF/000/790/185/GCF_000790185.1_AZPAE14865	false	133	6894960	6162
1106	287.1068	AZPAE14864	16	C	GCF_000790155.1_AZPAE14864	ftp://ftp.ncbi.nlm.nih.gov/genomes/all/GCF/000/790/155/GCF_000790155.1_AZPAE14864	false	84	6160523	5542
1107	287.1069	AZPAE14863	357	C	GCF_000790145.1_AZPAE14863	ftp://ftp.ncbi.nlm.nih.gov/genomes/all/GCF/000/790/145/GCF_000790145.1_AZPAE14863	false	210	7070053	6415
1108	287.1070	AZPAE14862	621	C	GCF_000790105.1_AZPAE14862	ftp://ftp.ncbi.nlm.nih.gov/genomes/all/GCF/000/790/105/GCF_000790105.1_AZPAE14862	false	167	7067572	6338
1109	287.1071	AZPAE14861	132	C	GCF_000790085.1_AZPAE14861	ftp://ftp.ncbi.nlm.nih.gov/genomes/all/GCF/000/790/085/GCF_000790085.1_AZPAE14861	true	110	6713012	6098
1110	287.1072	AZPAE14860	308	C	GCF_000790065.1_AZPAE14860	ftp://ftp.ncbi.nlm.nih.gov/genomes/all/GCF/000/790/065/GCF_000790065.1_AZPAE14860	false	93	6768731	6170
1111	287.1073	AZPAE14859	640	C	GCF_000790035.1_AZPAE14859	ftp://ftp.ncbi.nlm.nih.gov/genomes/all/GCF/000/790/035/GCF_000790035.1_AZPAE14859	false	122	6527863	5888
1112	287.1074	AZPAE14858	1284	C	GCF_000790025.1_AZPAE14858	ftp://ftp.ncbi.nlm.nih.gov/genomes/all/GCF/000/790/025/GCF_000790025.1_AZPAE14858	false	169	6660551	6028
1113	287.1075	AZPAE14857	17	C	GCF_000789995.1_AZPAE14857	ftp://ftp.ncbi.nlm.nih.gov/genomes/all/GCF/000/789/995/GCF_000789995.1_AZPAE14857	false	167	6869309	6270
1114	287.1076	AZPAE14856	108	C	GCF_000789965.1_AZPAE14856	ftp://ftp.ncbi.nlm.nih.gov/genomes/all/GCF/000/789/965/GCF_000789965.1_AZPAE14856	false	107	6335571	5679
1115	287.1077	AZPAE14855	1731	C	GCF_000789925.1_AZPAE14855	ftp://ftp.ncbi.nlm.nih.gov/genomes/all/GCF/000/789/925/GCF_000789925.1_AZPAE14855	false	172	6342011	5620
1116	287.1078	AZPAE14853	277	C	GCF_000789905.1_AZPAE14853	ftp://ftp.ncbi.nlm.nih.gov/genomes/all/GCF/000/789/905/GCF_000789905.1_AZPAE14853	false	122	6829167	6236
1117	287.1079	AZPAE14852	639	C	GCF_000789845.1_AZPAE14852	ftp://ftp.ncbi.nlm.nih.gov/genomes/all/GCF/000/789/845/GCF_000789845.1_AZPAE14852	false	233	6860603	6223
1118	287.1080	AZPAE14851	395	C	GCF_000789835.1_AZPAE14851	ftp://ftp.ncbi.nlm.nih.gov/genomes/all/GCF/000/789/835/GCF_000789835.1_AZPAE14851	false	135	6617149	5972
1119	287.1081	AZPAE14850	253	C	GCF_000789785.1_AZPAE14850	ftp://ftp.ncbi.nlm.nih.gov/genomes/all/GCF/000/789/785/GCF_000789785.1_AZPAE14850	false	121	6729517	6062
1120	287.1082	AZPAE14848	1764	C	GCF_000789805.1_AZPAE14848	ftp://ftp.ncbi.nlm.nih.gov/genomes/all/GCF/000/789/805/GCF_000789805.1_AZPAE14848	false	128	6252044	5593
1121	287.1083	AZPAE14847	1763	C	GCF_000789755.1_AZPAE14847	ftp://ftp.ncbi.nlm.nih.gov/genomes/all/GCF/000/789/755/GCF_000789755.1_AZPAE14847	false	82	6345563	5715
1122	287.1084	AZPAE14846	1762	C	GCF_000789745.1_AZPAE14846	ftp://ftp.ncbi.nlm.nih.gov/genomes/all/GCF/000/789/745/GCF_000789745.1_AZPAE14846	false	133	6819636	6015
1123	287.1085	AZPAE14845	253	C	GCF_000789705.1_AZPAE14845	ftp://ftp.ncbi.nlm.nih.gov/genomes/all/GCF/000/789/705/GCF_000789705.1_AZPAE14845	true	198	6621008	5924
1124	287.1086	AZPAE14844	27	C	GCF_000789685.1_AZPAE14844	ftp://ftp.ncbi.nlm.nih.gov/genomes/all/GCF/000/789/685/GCF_000789685.1_AZPAE14844	false	108	6732772	6053
1125	287.1087	AZPAE14843	235	C	GCF_000789635.1_AZPAE14843	ftp://ftp.ncbi.nlm.nih.gov/genomes/all/GCF/000/789/635/GCF_000789635.1_AZPAE14843	false	125	6737478	6043
1126	287.1088	AZPAE14842	235	C	GCF_000789625.1_AZPAE14842	ftp://ftp.ncbi.nlm.nih.gov/genomes/all/GCF/000/789/625/GCF_000789625.1_AZPAE14842	false	80	6889407	6218
1127	287.1089	AZPAE14841	244	C	GCF_000789605.1_AZPAE14841	ftp://ftp.ncbi.nlm.nih.gov/genomes/all/GCF/000/789/605/GCF_000789605.1_AZPAE14841	false	90	6845205	6175
1128	287.1090	AZPAE14840	1729	C	GCF_000789555.1_AZPAE14840	ftp://ftp.ncbi.nlm.nih.gov/genomes/all/GCF/000/789/555/GCF_000789555.1_AZPAE14840	false	76	7049244	6437
1129	287.1091	AZPAE14839	260	C	GCF_000794365.1_AZPAE14839	ftp://ftp.ncbi.nlm.nih.gov/genomes/all/GCF/000/794/365/GCF_000794365.1_AZPAE14839	false	76	6615080	5965
1130	287.1092	AZPAE14838	767	C	GCF_000794335.1_AZPAE14838	ftp://ftp.ncbi.nlm.nih.gov/genomes/all/GCF/000/794/335/GCF_000794335.1_AZPAE14838	false	97	7113432	6615
1131	287.1093	AZPAE14837	111	C	GCF_000794325.1_AZPAE14837	ftp://ftp.ncbi.nlm.nih.gov/genomes/all/GCF/000/794/325/GCF_000794325.1_AZPAE14837	false	135	6449289	5799
1132	287.1094	AZPAE14836	162	C	GCF_000794305.1_AZPAE14836	ftp://ftp.ncbi.nlm.nih.gov/genomes/all/GCF/000/794/305/GCF_000794305.1_AZPAE14836	false	83	6438844	5809
1133	287.1095	AZPAE14835	111	C	GCF_000794285.1_AZPAE14835	ftp://ftp.ncbi.nlm.nih.gov/genomes/all/GCF/000/794/285/GCF_000794285.1_AZPAE14835	false	181	6500090	5822
1134	287.1096	AZPAE14834	244	C	GCF_000794245.1_AZPAE14834	ftp://ftp.ncbi.nlm.nih.gov/genomes/all/GCF/000/794/245/GCF_000794245.1_AZPAE14834	false	149	6792091	6201
1135	287.1097	AZPAE14833	244	C	GCF_000794265.1_AZPAE14833	ftp://ftp.ncbi.nlm.nih.gov/genomes/all/GCF/000/794/265/GCF_000794265.1_AZPAE14833	false	148	6876687	6303
1136	287.1098	AZPAE14832	111	C	GCF_000794165.1_AZPAE14832	ftp://ftp.ncbi.nlm.nih.gov/genomes/all/GCF/000/794/165/GCF_000794165.1_AZPAE14832	true	192	6543022	5845
1137	287.1099	AZPAE14831	348	C	GCF_000794175.1_AZPAE14831	ftp://ftp.ncbi.nlm.nih.gov/genomes/all/GCF/000/794/175/GCF_000794175.1_AZPAE14831	false	149	7184792	6575
1138	287.1100	AZPAE14830	235	C	GCF_000794185.1_AZPAE14830	ftp://ftp.ncbi.nlm.nih.gov/genomes/all/GCF/000/794/185/GCF_000794185.1_AZPAE14830	false	150	6816534	6165
1139	287.1101	AZPAE14829	308	C	GCF_000794195.1_AZPAE14829	ftp://ftp.ncbi.nlm.nih.gov/genomes/all/GCF/000/794/195/GCF_000794195.1_AZPAE14829	false	115	6995537	6354
1140	287.1102	AZPAE14828	1728	C	GCF_000795385.1_AZPAE14828	ftp://ftp.ncbi.nlm.nih.gov/genomes/all/GCF/000/795/385/GCF_000795385.1_AZPAE14828	false	124	6872882	6263
1141	287.1103	AZPAE14827	179	C	GCF_000795365.1_AZPAE14827	ftp://ftp.ncbi.nlm.nih.gov/genomes/all/GCF/000/795/365/GCF_000795365.1_AZPAE14827	false	126	7354112	6689
1142	287.1104	AZPAE14826	308	C	GCF_000795345.1_AZPAE14826	ftp://ftp.ncbi.nlm.nih.gov/genomes/all/GCF/000/795/345/GCF_000795345.1_AZPAE14826	false	133	7108825	6536
1143	287.1105	AZPAE14825	1727	C	GCF_000795325.1_AZPAE14825	ftp://ftp.ncbi.nlm.nih.gov/genomes/all/GCF/000/795/325/GCF_000795325.1_AZPAE14825	false	68	6426191	5668
1144	287.1106	AZPAE14824	395	C	GCF_000795305.1_AZPAE14824	ftp://ftp.ncbi.nlm.nih.gov/genomes/all/GCF/000/795/305/GCF_000795305.1_AZPAE14824	false	143	7034546	6402
1145	287.1107	AZPAE14823	155	C	GCF_000795285.1_AZPAE14823	ftp://ftp.ncbi.nlm.nih.gov/genomes/all/GCF/000/795/285/GCF_000795285.1_AZPAE14823	false	93	6849147	6211
1146	287.1108	AZPAE14822	277	C	GCF_000795265.1_AZPAE14822	ftp://ftp.ncbi.nlm.nih.gov/genomes/all/GCF/000/795/265/GCF_000795265.1_AZPAE14822	true	100	6668034	6035
1147	287.1109	AZPAE14821	277	C	GCF_000795235.1_AZPAE14821	ftp://ftp.ncbi.nlm.nih.gov/genomes/all/GCF/000/795/235/GCF_000795235.1_AZPAE14821	true	79	6811510	6203
1148	287.1110	AZPAE14820	1122	C	GCF_000795225.1_AZPAE14820	ftp://ftp.ncbi.nlm.nih.gov/genomes/all/GCF/000/795/225/GCF_000795225.1_AZPAE14820	false	90	6364162	5729
1149	287.1111	AZPAE14819	277	C	GCF_000795205.1_AZPAE14819	ftp://ftp.ncbi.nlm.nih.gov/genomes/all/GCF/000/795/205/GCF_000795205.1_AZPAE14819	true	98	6660543	6038
1150	287.1112	AZPAE14818	167	C	GCF_000795185.1_AZPAE14818	ftp://ftp.ncbi.nlm.nih.gov/genomes/all/GCF/000/795/185/GCF_000795185.1_AZPAE14818	false	97	6303594	5656
1151	287.1113	AZPAE14817	386	C	GCF_000795165.1_AZPAE14817	ftp://ftp.ncbi.nlm.nih.gov/genomes/all/GCF/000/795/165/GCF_000795165.1_AZPAE14817	false	50	6295916	5709
1152	287.1114	AZPAE14816	671	C	GCF_000795145.1_AZPAE14816	ftp://ftp.ncbi.nlm.nih.gov/genomes/all/GCF/000/795/145/GCF_000795145.1_AZPAE14816	false	99	6738242	6060
1153	287.1115	AZPAE14815	395	C	GCF_000795115.1_AZPAE14815	ftp://ftp.ncbi.nlm.nih.gov/genomes/all/GCF/000/795/115/GCF_000795115.1_AZPAE14815	false	104	7030097	6461
1154	287.1116	AZPAE14814	395	C	GCF_000795105.1_AZPAE14814	ftp://ftp.ncbi.nlm.nih.gov/genomes/all/GCF/000/795/105/GCF_000795105.1_AZPAE14814	false	82	6843476	6247
1155	287.1117	AZPAE14813	740	C	GCF_000795085.1_AZPAE14813	ftp://ftp.ncbi.nlm.nih.gov/genomes/all/GCF/000/795/085/GCF_000795085.1_AZPAE14813	false	121	6470062	5858
1156	287.1118	AZPAE14812	308	C	GCF_000795065.1_AZPAE14812	ftp://ftp.ncbi.nlm.nih.gov/genomes/all/GCF/000/795/065/GCF_000795065.1_AZPAE14812	false	95	7093737	6499
1157	287.1119	AZPAE14811	233	C	GCF_000795045.1_AZPAE14811	ftp://ftp.ncbi.nlm.nih.gov/genomes/all/GCF/000/795/045/GCF_000795045.1_AZPAE14811	false	124	6981966	6258
1158	287.1120	AZPAE14810	132	C	GCF_000795025.1_AZPAE14810	ftp://ftp.ncbi.nlm.nih.gov/genomes/all/GCF/000/795/025/GCF_000795025.1_AZPAE14810	false	83	6316519	5691
1159	287.1121	AZPAE14809	385	C	GCF_000794995.1_AZPAE14809	ftp://ftp.ncbi.nlm.nih.gov/genomes/all/GCF/000/794/995/GCF_000794995.1_AZPAE14809	false	67	6210274	5592
1160	287.1122	AZPAE14732	235	C	GCF_000794985.1_AZPAE14732	ftp://ftp.ncbi.nlm.nih.gov/genomes/all/GCF/000/794/985/GCF_000794985.1_AZPAE14732	false	196	6793558	6111
1161	287.1123	AZPAE14731	1726	C	GCF_000794965.1_AZPAE14731	ftp://ftp.ncbi.nlm.nih.gov/genomes/all/GCF/000/794/965/GCF_000794965.1_AZPAE14731	false	105	6231966	5599
1162	287.1124	AZPAE14730	235	C	GCF_000794945.1_AZPAE14730	ftp://ftp.ncbi.nlm.nih.gov/genomes/all/GCF/000/794/945/GCF_000794945.1_AZPAE14730	false	198	6865760	6145
1163	287.1125	AZPAE14729	111	C	GCF_000794925.1_AZPAE14729	ftp://ftp.ncbi.nlm.nih.gov/genomes/all/GCF/000/794/925/GCF_000794925.1_AZPAE14729	false	202	7015575	6291
1164	287.1126	AZPAE14728	111	C	GCF_000794905.1_AZPAE14728	ftp://ftp.ncbi.nlm.nih.gov/genomes/all/GCF/000/794/905/GCF_000794905.1_AZPAE14728	false	217	7356424	6686
1165	287.1127	AZPAE14727	111	C	GCF_000794885.1_AZPAE14727	ftp://ftp.ncbi.nlm.nih.gov/genomes/all/GCF/000/794/885/GCF_000794885.1_AZPAE14727	false	248	7362494	6660
1166	287.1128	AZPAE14726	235	C	GCF_000794865.1_AZPAE14726	ftp://ftp.ncbi.nlm.nih.gov/genomes/all/GCF/000/794/865/GCF_000794865.1_AZPAE14726	false	164	6885273	6297
1167	287.1129	AZPAE14725	17	C	GCF_000794845.1_AZPAE14725	ftp://ftp.ncbi.nlm.nih.gov/genomes/all/GCF/000/794/845/GCF_000794845.1_AZPAE14725	false	105	6802459	6201
1168	287.1130	AZPAE14724	111	C	GCF_000795865.1_AZPAE14724	ftp://ftp.ncbi.nlm.nih.gov/genomes/all/GCF/000/795/865/GCF_000795865.1_AZPAE14724	false	171	7091089	6424
1169	287.1131	AZPAE14723	235	C	GCF_000795705.1_AZPAE14723	ftp://ftp.ncbi.nlm.nih.gov/genomes/all/GCF/000/795/705/GCF_000795705.1_AZPAE14723	false	171	6639036	5905
1170	287.1132	AZPAE14722	175	C	GCF_000796645.1_AZPAE14722	ftp://ftp.ncbi.nlm.nih.gov/genomes/all/GCF/000/796/645/GCF_000796645.1_AZPAE14722	false	126	6781659	6198
1171	287.1133	AZPAE14721	235	C	GCF_000796245.1_AZPAE14721	ftp://ftp.ncbi.nlm.nih.gov/genomes/all/GCF/000/796/245/GCF_000796245.1_AZPAE14721	false	164	6867543	6157
1172	287.1134	AZPAE14720	235	C	GCF_000795955.1_AZPAE14720	ftp://ftp.ncbi.nlm.nih.gov/genomes/all/GCF/000/795/955/GCF_000795955.1_AZPAE14720	false	236	6813733	6072
1173	287.1135	AZPAE14719	235	C	GCF_000797025.1_AZPAE14719	ftp://ftp.ncbi.nlm.nih.gov/genomes/all/GCF/000/797/025/GCF_000797025.1_AZPAE14719	false	190	6855346	6158
1174	287.1136	AZPAE14718	233	C	GCF_000795905.1_AZPAE14718	ftp://ftp.ncbi.nlm.nih.gov/genomes/all/GCF/000/795/905/GCF_000795905.1_AZPAE14718	false	231	6910404	6182
1175	287.1137	AZPAE14717	1725	C	GCF_000796605.1_AZPAE14717	ftp://ftp.ncbi.nlm.nih.gov/genomes/all/GCF/000/796/605/GCF_000796605.1_AZPAE14717	false	153	7039359	6286
1176	287.1138	AZPAE14716	308	C	GCF_000795535.1_AZPAE14716	ftp://ftp.ncbi.nlm.nih.gov/genomes/all/GCF/000/795/535/GCF_000795535.1_AZPAE14716	false	149	7038646	6455
1177	287.1139	AZPAE14715	179	C	GCF_000796725.1_AZPAE14715	ftp://ftp.ncbi.nlm.nih.gov/genomes/all/GCF/000/796/725/GCF_000796725.1_AZPAE14715	false	129	7119339	6377
1178	287.1140	AZPAE14714	111	C	GCF_000796845.1_AZPAE14714	ftp://ftp.ncbi.nlm.nih.gov/genomes/all/GCF/000/796/845/GCF_000796845.1_AZPAE14714	false	233	7022276	6309
1179	287.1141	AZPAE14713	111	C	GCF_000797085.1_AZPAE14713	ftp://ftp.ncbi.nlm.nih.gov/genomes/all/GCF/000/797/085/GCF_000797085.1_AZPAE14713	false	184	7238306	6573
1180	287.1142	AZPAE14712	308	C	GCF_000797205.1_AZPAE14712	ftp://ftp.ncbi.nlm.nih.gov/genomes/all/GCF/000/797/205/GCF_000797205.1_AZPAE14712	false	228	7010520	6404
1181	287.1143	AZPAE14711	179	C	GCF_000797345.1_AZPAE14711	ftp://ftp.ncbi.nlm.nih.gov/genomes/all/GCF/000/797/345/GCF_000797345.1_AZPAE14711	false	177	7121620	6392
1182	287.1144	AZPAE14710	235	C	GCF_000795605.1_AZPAE14710	ftp://ftp.ncbi.nlm.nih.gov/genomes/all/GCF/000/795/605/GCF_000795605.1_AZPAE14710	false	147	6748304	6041
1183	287.1145	AZPAE14708	235	C	GCF_000795815.1_AZPAE14708	ftp://ftp.ncbi.nlm.nih.gov/genomes/all/GCF/000/795/815/GCF_000795815.1_AZPAE14708	false	187	6707536	6069
1184	287.1146	AZPAE14707	111	C	GCF_000796025.1_AZPAE14707	ftp://ftp.ncbi.nlm.nih.gov/genomes/all/GCF/000/796/025/GCF_000796025.1_AZPAE14707	false	215	7081209	6377
1185	287.1147	AZPAE14706	235	C	GCF_000796165.1_AZPAE14706	ftp://ftp.ncbi.nlm.nih.gov/genomes/all/GCF/000/796/165/GCF_000796165.1_AZPAE14706	false	149	6921381	6266
1186	287.1148	AZPAE14705	235	C	GCF_000795805.1_AZPAE14705	ftp://ftp.ncbi.nlm.nih.gov/genomes/all/GCF/000/795/805/GCF_000795805.1_AZPAE14705	false	240	6888268	6216
1187	287.1149	AZPAE14704	116	C	GCF_000794825.1_AZPAE14704	ftp://ftp.ncbi.nlm.nih.gov/genomes/all/GCF/000/794/825/GCF_000794825.1_AZPAE14704	false	123	6282527	5662
1188	287.1150	AZPAE14703	235	C	GCF_000794805.1_AZPAE14703	ftp://ftp.ncbi.nlm.nih.gov/genomes/all/GCF/000/794/805/GCF_000794805.1_AZPAE14703	false	201	6892377	6197
1189	287.1151	AZPAE14702	235	C	GCF_000794785.1_AZPAE14702	ftp://ftp.ncbi.nlm.nih.gov/genomes/all/GCF/000/794/785/GCF_000794785.1_AZPAE14702	false	160	7131510	6509
1190	287.1152	AZPAE14701	348	C	GCF_000794745.1_AZPAE14701	ftp://ftp.ncbi.nlm.nih.gov/genomes/all/GCF/000/794/745/GCF_000794745.1_AZPAE14701	false	251	6990663	6381
1191	287.1153	AZPAE14700	309	C	GCF_000794735.1_AZPAE14700	ftp://ftp.ncbi.nlm.nih.gov/genomes/all/GCF/000/794/735/GCF_000794735.1_AZPAE14700	false	156	6754658	6003
1192	287.1155	AZPAE14698	463	C	GCF_000794705.1_AZPAE14698	ftp://ftp.ncbi.nlm.nih.gov/genomes/all/GCF/000/794/705/GCF_000794705.1_AZPAE14698	false	378	6467367	5674
1193	287.1156	AZPAE14697	640	C	GCF_000794675.1_AZPAE14697	ftp://ftp.ncbi.nlm.nih.gov/genomes/all/GCF/000/794/675/GCF_000794675.1_AZPAE14697	false	225	6531914	5781
1194	287.1157	AZPAE14695	253	C	GCF_000794665.1_AZPAE14695	ftp://ftp.ncbi.nlm.nih.gov/genomes/all/GCF/000/794/665/GCF_000794665.1_AZPAE14695	false	179	6757024	6073
1195	287.1158	AZPAE14694	235	C	GCF_000794645.1_AZPAE14694	ftp://ftp.ncbi.nlm.nih.gov/genomes/all/GCF/000/794/645/GCF_000794645.1_AZPAE14694	false	268	6964286	6311
1196	287.1159	AZPAE14693	487	C	GCF_000794625.1_AZPAE14693	ftp://ftp.ncbi.nlm.nih.gov/genomes/all/GCF/000/794/625/GCF_000794625.1_AZPAE14693	false	50	6380431	5750
1197	287.1160	AZPAE14692	309	C	GCF_000794585.1_AZPAE14692	ftp://ftp.ncbi.nlm.nih.gov/genomes/all/GCF/000/794/585/GCF_000794585.1_AZPAE14692	false	123	7011166	6300
1198	287.1161	AZPAE14691	847	C	GCF_000794605.1_AZPAE14691	ftp://ftp.ncbi.nlm.nih.gov/genomes/all/GCF/000/794/605/GCF_000794605.1_AZPAE14691	false	76	6301926	5652
1199	287.1162	AZPAE14690	235	C	GCF_000794555.1_AZPAE14690	ftp://ftp.ncbi.nlm.nih.gov/genomes/all/GCF/000/794/555/GCF_000794555.1_AZPAE14690	false	106	6730564	6015
1200	287.1163	AZPAE14689	235	C	GCF_000794545.1_AZPAE14689	ftp://ftp.ncbi.nlm.nih.gov/genomes/all/GCF/000/794/545/GCF_000794545.1_AZPAE14689	false	216	7252889	6613
1201	287.1164	AZPAE14688	1724	C	GCF_000794505.1_AZPAE14688	ftp://ftp.ncbi.nlm.nih.gov/genomes/all/GCF/000/794/505/GCF_000794505.1_AZPAE14688	false	149	7007711	6364
1202	287.1165	AZPAE14687	167	C	GCF_000794515.1_AZPAE14687	ftp://ftp.ncbi.nlm.nih.gov/genomes/all/GCF/000/794/515/GCF_000794515.1_AZPAE14687	false	147	6995963	6298
1203	287.1166	AZPAE14570	348	C	GCF_000794455.1_AZPAE14570	ftp://ftp.ncbi.nlm.nih.gov/genomes/all/GCF/000/794/455/GCF_000794455.1_AZPAE14570	false	145	7094694	6521
1204	287.1167	AZPAE14566	179	C	GCF_000794485.1_AZPAE14566	ftp://ftp.ncbi.nlm.nih.gov/genomes/all/GCF/000/794/485/GCF_000794485.1_AZPAE14566	false	108	6870259	6194
1205	287.1168	AZPAE14557	498	C	GCF_000794445.1_AZPAE14557	ftp://ftp.ncbi.nlm.nih.gov/genomes/all/GCF/000/794/445/GCF_000794445.1_AZPAE14557	true	82	6772788	6161
1206	287.1169	AZPAE14554	111	C	GCF_000794405.1_AZPAE14554	ftp://ftp.ncbi.nlm.nih.gov/genomes/all/GCF/000/794/405/GCF_000794405.1_AZPAE14554	false	119	7101679	6422
1207	287.1170	AZPAE14550	257	C	GCF_000794425.1_AZPAE14550	ftp://ftp.ncbi.nlm.nih.gov/genomes/all/GCF/000/794/425/GCF_000794425.1_AZPAE14550	false	56	6317165	5693
1208	287.1171	AZPAE14538	871	C	GCF_000796505.1_AZPAE14538	ftp://ftp.ncbi.nlm.nih.gov/genomes/all/GCF/000/796/505/GCF_000796505.1_AZPAE14538	false	78	6267671	5604
1209	287.1172	AZPAE14535	111	C	GCF_000796475.1_AZPAE14535	ftp://ftp.ncbi.nlm.nih.gov/genomes/all/GCF/000/796/475/GCF_000796475.1_AZPAE14535	false	105	6944986	6301
1210	287.1173	AZPAE14533	1723	C	GCF_000796465.1_AZPAE14533	ftp://ftp.ncbi.nlm.nih.gov/genomes/all/GCF/000/796/465/GCF_000796465.1_AZPAE14533	false	108	6661879	6067
1211	287.1174	AZPAE14526	1760	C	GCF_000796445.1_AZPAE14526	ftp://ftp.ncbi.nlm.nih.gov/genomes/all/GCF/000/796/445/GCF_000796445.1_AZPAE14526	false	52	6289098	5668
1212	287.1175	AZPAE14509	1400	C	GCF_000796425.1_AZPAE14509	ftp://ftp.ncbi.nlm.nih.gov/genomes/all/GCF/000/796/425/GCF_000796425.1_AZPAE14509	false	79	6519283	5899
1213	287.1176	AZPAE14505	654	C	GCF_000796405.1_AZPAE14505	ftp://ftp.ncbi.nlm.nih.gov/genomes/all/GCF/000/796/405/GCF_000796405.1_AZPAE14505	true	121	6823044	6188
1214	287.1177	AZPAE14499	348	C	GCF_000796385.1_AZPAE14499	ftp://ftp.ncbi.nlm.nih.gov/genomes/all/GCF/000/796/385/GCF_000796385.1_AZPAE14499	false	110	6698732	6109
1215	287.1178	AZPAE14463	111	C	GCF_000796365.1_AZPAE14463	ftp://ftp.ncbi.nlm.nih.gov/genomes/all/GCF/000/796/365/GCF_000796365.1_AZPAE14463	false	125	7034157	6396
1216	287.1179	AZPAE14453	1722	C	GCF_000796345.1_AZPAE14453	ftp://ftp.ncbi.nlm.nih.gov/genomes/all/GCF/000/796/345/GCF_000796345.1_AZPAE14453	false	88	7052856	6369
1217	287.1180	AZPAE14443	915	C	GCF_000796325.1_AZPAE14443	ftp://ftp.ncbi.nlm.nih.gov/genomes/all/GCF/000/796/325/GCF_000796325.1_AZPAE14443	false	47	6268752	5663
1218	287.1181	AZPAE14442	1721	C	GCF_000796295.1_AZPAE14442	ftp://ftp.ncbi.nlm.nih.gov/genomes/all/GCF/000/796/295/GCF_000796295.1_AZPAE14442	false	114	7007955	6339
1219	287.1182	AZPAE14441	292	C	GCF_000796285.1_AZPAE14441	ftp://ftp.ncbi.nlm.nih.gov/genomes/all/GCF/000/796/285/GCF_000796285.1_AZPAE14441	true	103	6810460	6182
1220	287.1183	AZPAE14437	298	C	GCF_000796255.1_AZPAE14437	ftp://ftp.ncbi.nlm.nih.gov/genomes/all/GCF/000/796/255/GCF_000796255.1_AZPAE14437	false	99	6714753	6092
1221	287.1184	AZPAE14422	235	C	GCF_000796225.1_AZPAE14422	ftp://ftp.ncbi.nlm.nih.gov/genomes/all/GCF/000/796/225/GCF_000796225.1_AZPAE14422	false	90	6732223	6053
1222	287.1185	AZPAE14415	111	C	GCF_000796205.1_AZPAE14415	ftp://ftp.ncbi.nlm.nih.gov/genomes/all/GCF/000/796/205/GCF_000796205.1_AZPAE14415	false	92	6982687	6347
1223	287.1186	AZPAE14410	242	C	GCF_000796175.1_AZPAE14410	ftp://ftp.ncbi.nlm.nih.gov/genomes/all/GCF/000/796/175/GCF_000796175.1_AZPAE14410	false	55	6295059	5718
1224	287.1187	AZPAE14404	1248	C	GCF_000796145.1_AZPAE14404	ftp://ftp.ncbi.nlm.nih.gov/genomes/all/GCF/000/796/145/GCF_000796145.1_AZPAE14404	false	42	6575587	6039
1225	287.1188	AZPAE14403	175	C	GCF_000796125.1_AZPAE14403	ftp://ftp.ncbi.nlm.nih.gov/genomes/all/GCF/000/796/125/GCF_000796125.1_AZPAE14403	false	92	6907387	6341
1226	287.1189	AZPAE14402	1719	C	GCF_000796085.1_AZPAE14402	ftp://ftp.ncbi.nlm.nih.gov/genomes/all/GCF/000/796/085/GCF_000796085.1_AZPAE14402	false	66	6466306	5833
1227	287.1190	AZPAE14398	175	C	GCF_000796095.1_AZPAE14398	ftp://ftp.ncbi.nlm.nih.gov/genomes/all/GCF/000/796/095/GCF_000796095.1_AZPAE14398	false	87	6693786	6093
1228	287.1191	AZPAE14395	365	C	GCF_000796065.1_AZPAE14395	ftp://ftp.ncbi.nlm.nih.gov/genomes/all/GCF/000/796/065/GCF_000796065.1_AZPAE14395	false	71	6325978	5716
1229	287.1192	AZPAE14394	175	C	GCF_000796045.1_AZPAE14394	ftp://ftp.ncbi.nlm.nih.gov/genomes/all/GCF/000/796/045/GCF_000796045.1_AZPAE14394	false	131	6977785	6387
1230	287.1193	AZPAE14393	313	C	GCF_000796005.1_AZPAE14393	ftp://ftp.ncbi.nlm.nih.gov/genomes/all/GCF/000/796/005/GCF_000796005.1_AZPAE14393	false	88	6723039	6165
1231	287.1194	AZPAE14390	381	C	GCF_000795985.1_AZPAE14390	ftp://ftp.ncbi.nlm.nih.gov/genomes/all/GCF/000/795/985/GCF_000795985.1_AZPAE14390	false	100	6884000	6267
1232	287.1195	AZPAE14381	111	C	GCF_000795945.1_AZPAE14381	ftp://ftp.ncbi.nlm.nih.gov/genomes/all/GCF/000/795/945/GCF_000795945.1_AZPAE14381	false	113	6791911	6109
1233	287.1196	AZPAE14379	242	C	GCF_000795925.1_AZPAE14379	ftp://ftp.ncbi.nlm.nih.gov/genomes/all/GCF/000/795/925/GCF_000795925.1_AZPAE14379	false	44	6253630	5660
1234	287.1197	AZPAE14373	1720	C	GCF_000795875.1_AZPAE14373	ftp://ftp.ncbi.nlm.nih.gov/genomes/all/GCF/000/795/875/GCF_000795875.1_AZPAE14373	false	51	6337010	5660
1235	287.1198	AZPAE14372	319	C	GCF_000795845.1_AZPAE14372	ftp://ftp.ncbi.nlm.nih.gov/genomes/all/GCF/000/795/845/GCF_000795845.1_AZPAE14372	false	84	6794294	6185
1236	287.1199	AZPAE14359	313	C	GCF_000795785.1_AZPAE14359	ftp://ftp.ncbi.nlm.nih.gov/genomes/all/GCF/000/795/785/GCF_000795785.1_AZPAE14359	false	72	6642619	6065
1237	287.1200	AZPAE14353	235	C	GCF_000795765.1_AZPAE14353	ftp://ftp.ncbi.nlm.nih.gov/genomes/all/GCF/000/795/765/GCF_000795765.1_AZPAE14353	false	123	6835254	6195
1238	287.1201	AZPAE14352	1718	C	GCF_000795735.1_AZPAE14352	ftp://ftp.ncbi.nlm.nih.gov/genomes/all/GCF/000/795/735/GCF_000795735.1_AZPAE14352	false	77	6561378	5939
1239	287.1202	AZPAE13880	235	C	GCF_000795725.1_AZPAE13880	ftp://ftp.ncbi.nlm.nih.gov/genomes/all/GCF/000/795/725/GCF_000795725.1_AZPAE13880	false	112	6855952	6245
1240	287.1203	AZPAE13879	235	C	GCF_000795685.1_AZPAE13879	ftp://ftp.ncbi.nlm.nih.gov/genomes/all/GCF/000/795/685/GCF_000795685.1_AZPAE13879	false	132	6948193	6336
1241	287.1204	AZPAE13877	233	C	GCF_000795665.1_AZPAE13877	ftp://ftp.ncbi.nlm.nih.gov/genomes/all/GCF/000/795/665/GCF_000795665.1_AZPAE13877	false	75	6788523	6114
1242	287.1205	AZPAE13876	446	C	GCF_000795635.1_AZPAE13876	ftp://ftp.ncbi.nlm.nih.gov/genomes/all/GCF/000/795/635/GCF_000795635.1_AZPAE13876	false	153	6795623	6204
1243	287.1206	AZPAE13872	167	C	GCF_000795625.1_AZPAE13872	ftp://ftp.ncbi.nlm.nih.gov/genomes/all/GCF/000/795/625/GCF_000795625.1_AZPAE13872	false	136	6958295	6261
1244	287.1207	AZPAE13866	655	C	GCF_000795585.1_AZPAE13866	ftp://ftp.ncbi.nlm.nih.gov/genomes/all/GCF/000/795/585/GCF_000795585.1_AZPAE13866	false	146	7258328	6579
1245	287.1208	AZPAE13864	597	C	GCF_000795565.1_AZPAE13864	ftp://ftp.ncbi.nlm.nih.gov/genomes/all/GCF/000/795/565/GCF_000795565.1_AZPAE13864	false	157	6909435	6332
1246	287.1209	AZPAE13860	111	C	GCF_000795525.1_AZPAE13860	ftp://ftp.ncbi.nlm.nih.gov/genomes/all/GCF/000/795/525/GCF_000795525.1_AZPAE13860	false	119	6888735	6312
1247	287.1210	AZPAE13858	823	C	GCF_000795505.1_AZPAE13858	ftp://ftp.ncbi.nlm.nih.gov/genomes/all/GCF/000/795/505/GCF_000795505.1_AZPAE13858	false	92	7017824	6409
1248	287.1211	AZPAE13856	308	C	GCF_000795485.1_AZPAE13856	ftp://ftp.ncbi.nlm.nih.gov/genomes/all/GCF/000/795/485/GCF_000795485.1_AZPAE13856	false	168	7373661	6831
1249	287.1212	AZPAE13853	823	C	GCF_000795465.1_AZPAE13853	ftp://ftp.ncbi.nlm.nih.gov/genomes/all/GCF/000/795/465/GCF_000795465.1_AZPAE13853	false	88	7040099	6431
1250	287.1214	AZPAE13848	316	C	GCF_000795425.1_AZPAE13848	ftp://ftp.ncbi.nlm.nih.gov/genomes/all/GCF/000/795/425/GCF_000795425.1_AZPAE13848	false	110	6958460	6361
1251	287.1215	AZPAE13757	146	C	GCF_000795405.1_AZPAE13757	ftp://ftp.ncbi.nlm.nih.gov/genomes/all/GCF/000/795/405/GCF_000795405.1_AZPAE13757	false	64	6469470	5781
1252	287.1216	AZPAE13756	111	C	GCF_000797395.1_AZPAE13756	ftp://ftp.ncbi.nlm.nih.gov/genomes/all/GCF/000/797/395/GCF_000797395.1_AZPAE13756	false	113	7335469	6705
1253	287.1217	AZPAE12423	1714	C	GCF_000797355.1_AZPAE12423	ftp://ftp.ncbi.nlm.nih.gov/genomes/all/GCF/000/797/355/GCF_000797355.1_AZPAE12423	false	119	6535360	5886
1254	287.1218	AZPAE12422	1717	C	GCF_000797325.1_AZPAE12422	ftp://ftp.ncbi.nlm.nih.gov/genomes/all/GCF/000/797/325/GCF_000797325.1_AZPAE12422	false	119	6331130	5454
1255	287.1219	AZPAE12421	500	C	GCF_000797305.1_AZPAE12421	ftp://ftp.ncbi.nlm.nih.gov/genomes/all/GCF/000/797/305/GCF_000797305.1_AZPAE12421	false	105	6243887	5621
1256	287.1220	AZPAE12420	500	C	GCF_000797285.1_AZPAE12420	ftp://ftp.ncbi.nlm.nih.gov/genomes/all/GCF/000/797/285/GCF_000797285.1_AZPAE12420	false	93	6283659	5642
1257	287.1221	AZPAE12419	1716	C	GCF_000797265.1_AZPAE12419	ftp://ftp.ncbi.nlm.nih.gov/genomes/all/GCF/000/797/265/GCF_000797265.1_AZPAE12419	false	89	6290772	5657
1258	287.1222	AZPAE12418	1714	C	GCF_000797245.1_AZPAE12418	ftp://ftp.ncbi.nlm.nih.gov/genomes/all/GCF/000/797/245/GCF_000797245.1_AZPAE12418	false	106	6737495	6070
1259	287.1223	AZPAE12417	1715	C	GCF_000797225.1_AZPAE12417	ftp://ftp.ncbi.nlm.nih.gov/genomes/all/GCF/000/797/225/GCF_000797225.1_AZPAE12417	false	85	6360200	5786
1260	287.1224	AZPAE12416	1714	C	GCF_000797185.1_AZPAE12416	ftp://ftp.ncbi.nlm.nih.gov/genomes/all/GCF/000/797/185/GCF_000797185.1_AZPAE12416	false	124	6527924	5836
1261	287.1225	AZPAE12415	782	C	GCF_000797165.1_AZPAE12415	ftp://ftp.ncbi.nlm.nih.gov/genomes/all/GCF/000/797/165/GCF_000797165.1_AZPAE12415	false	84	6740389	5949
1262	287.1226	AZPAE12414	782	C	GCF_000797145.1_AZPAE12414	ftp://ftp.ncbi.nlm.nih.gov/genomes/all/GCF/000/797/145/GCF_000797145.1_AZPAE12414	false	112	6736819	5912
1263	287.1227	AZPAE12413	782	C	GCF_000797125.1_AZPAE12413	ftp://ftp.ncbi.nlm.nih.gov/genomes/all/GCF/000/797/125/GCF_000797125.1_AZPAE12413	false	114	6742361	5909
1264	287.1228	AZPAE12412	274	C	GCF_000797105.1_AZPAE12412	ftp://ftp.ncbi.nlm.nih.gov/genomes/all/GCF/000/797/105/GCF_000797105.1_AZPAE12412	false	103	6445104	5788
1265	287.1229	AZPAE12411	1011	C	GCF_000797055.1_AZPAE12411	ftp://ftp.ncbi.nlm.nih.gov/genomes/all/GCF/000/797/055/GCF_000797055.1_AZPAE12411	false	78	6341911	5713
1266	287.1230	AZPAE12410	1239	C	GCF_000797045.1_AZPAE12410	ftp://ftp.ncbi.nlm.nih.gov/genomes/all/GCF/000/797/045/GCF_000797045.1_AZPAE12410	false	118	6457280	5856
1267	287.1231	AZPAE12409	277	C	GCF_000797005.1_AZPAE12409	ftp://ftp.ncbi.nlm.nih.gov/genomes/all/GCF/000/797/005/GCF_000797005.1_AZPAE12409	false	158	6758579	6020
1268	287.1232	AZPAE12156	569	C	GCF_000796985.1_AZPAE12156	ftp://ftp.ncbi.nlm.nih.gov/genomes/all/GCF/000/796/985/GCF_000796985.1_AZPAE12156	false	199	6571733	5922
1269	287.1233	AZPAE12155	389	C	GCF_000796955.1_AZPAE12155	ftp://ftp.ncbi.nlm.nih.gov/genomes/all/GCF/000/796/955/GCF_000796955.1_AZPAE12155	false	138	6732273	6143
1270	287.1234	AZPAE12154	908	C	GCF_000796945.1_AZPAE12154	ftp://ftp.ncbi.nlm.nih.gov/genomes/all/GCF/000/796/945/GCF_000796945.1_AZPAE12154	false	155	6299347	5619
1271	287.1235	AZPAE12153	116	C	GCF_000796925.1_AZPAE12153	ftp://ftp.ncbi.nlm.nih.gov/genomes/all/GCF/000/796/925/GCF_000796925.1_AZPAE12153	false	61	6193644	5549
1272	287.1236	AZPAE12152	617	C	GCF_000796905.1_AZPAE12152	ftp://ftp.ncbi.nlm.nih.gov/genomes/all/GCF/000/796/905/GCF_000796905.1_AZPAE12152	false	121	6168922	5485
1273	287.1237	AZPAE12151	1710	C	GCF_000796875.1_AZPAE12151	ftp://ftp.ncbi.nlm.nih.gov/genomes/all/GCF/000/796/875/GCF_000796875.1_AZPAE12151	false	65	6332026	5689
1274	287.1238	AZPAE12150	179	C	GCF_000796865.1_AZPAE12150	ftp://ftp.ncbi.nlm.nih.gov/genomes/all/GCF/000/796/865/GCF_000796865.1_AZPAE12150	false	114	6594453	5902
1275	287.1239	AZPAE12149	439	C	GCF_000796785.1_AZPAE12149	ftp://ftp.ncbi.nlm.nih.gov/genomes/all/GCF/000/796/785/GCF_000796785.1_AZPAE12149	false	83	6355203	5621
1276	287.1240	AZPAE12148	17	C	GCF_000796825.1_AZPAE12148	ftp://ftp.ncbi.nlm.nih.gov/genomes/all/GCF/000/796/825/GCF_000796825.1_AZPAE12148	false	54	6650984	6005
1277	287.1241	AZPAE12147	1711	C	GCF_000796795.1_AZPAE12147	ftp://ftp.ncbi.nlm.nih.gov/genomes/all/GCF/000/796/795/GCF_000796795.1_AZPAE12147	false	114	6522044	5764
1278	287.1242	AZPAE12146	1709	C	GCF_000796765.1_AZPAE12146	ftp://ftp.ncbi.nlm.nih.gov/genomes/all/GCF/000/796/765/GCF_000796765.1_AZPAE12146	false	70	6313502	5681
1279	287.1243	AZPAE12145	1708	C	GCF_000796745.1_AZPAE12145	ftp://ftp.ncbi.nlm.nih.gov/genomes/all/GCF/000/796/745/GCF_000796745.1_AZPAE12145	false	62	6452923	5721
1280	287.1244	AZPAE12144	1707	C	GCF_000796705.1_AZPAE12144	ftp://ftp.ncbi.nlm.nih.gov/genomes/all/GCF/000/796/705/GCF_000796705.1_AZPAE12144	false	150	6446111	5664
1281	287.1245	AZPAE12143	1712	C	GCF_000796685.1_AZPAE12143	ftp://ftp.ncbi.nlm.nih.gov/genomes/all/GCF/000/796/685/GCF_000796685.1_AZPAE12143	false	103	6473536	5834
1282	287.1246	AZPAE12142	1705	C	GCF_000796655.1_AZPAE12142	ftp://ftp.ncbi.nlm.nih.gov/genomes/all/GCF/000/796/655/GCF_000796655.1_AZPAE12142	false	99	6323807	5673
1283	287.1247	AZPAE12140	782	C	GCF_000796615.1_AZPAE12140	ftp://ftp.ncbi.nlm.nih.gov/genomes/all/GCF/000/796/615/GCF_000796615.1_AZPAE12140	false	54	6250380	5615
1284	287.1248	AZPAE12138	348	C	GCF_000796525.1_AZPAE12138	ftp://ftp.ncbi.nlm.nih.gov/genomes/all/GCF/000/796/525/GCF_000796525.1_AZPAE12138	false	120	6576673	5866
1285	287.1249	AZPAE12137	1713	C	GCF_000796585.1_AZPAE12137	ftp://ftp.ncbi.nlm.nih.gov/genomes/all/GCF/000/796/585/GCF_000796585.1_AZPAE12137	false	82	6304247	5629
1286	287.1250	AZPAE12136	389	C	GCF_000796555.1_AZPAE12136	ftp://ftp.ncbi.nlm.nih.gov/genomes/all/GCF/000/796/555/GCF_000796555.1_AZPAE12136	false	88	6303512	5609
1287	287.1301	AZPAE12135	27	C	GCF_000796545.1_AZPAE12135	ftp://ftp.ncbi.nlm.nih.gov/genomes/all/GCF/000/796/545/GCF_000796545.1_AZPAE12135	false	190	6826162	6164
1288	1163394.3	ATCC 700888	0	E	GCF_000297315.1_ASM29731v1	ftp://ftp.ncbi.nlm.nih.gov/genomes/all/GCF/000/297/315/GCF_000297315.1_ASM29731v1	true	600	6794802	6113
1289	287.841	ATCC 33988	0	E	GCF_000756575.1_ASM75657v1	ftp://ftp.ncbi.nlm.nih.gov/genomes/all/GCF/000/756/575/GCF_000756575.1_ASM75657v1	true	224	6410746	5735
1290	1163393.3	ATCC 25324	0	E	GCF_000297295.1_ASM29729v1	ftp://ftp.ncbi.nlm.nih.gov/genomes/all/GCF/000/297/295/GCF_000297295.1_ASM29729v1	true	1023	7103922	6300
1291	1163392.3	ATCC 14886	260	E	GCF_000297275.1_ASM29727v1	ftp://ftp.ncbi.nlm.nih.gov/genomes/all/GCF/000/297/275/GCF_000297275.1_ASM29727v1	true	211	6378034	5704
1292	1208103.3	AH16	155	C	GCF_000287875.1_AH16	ftp://ftp.ncbi.nlm.nih.gov/genomes/all/GCF/000/287/875/GCF_000287875.1_AH16	false	130	6765326	6120
1293	1000561.3	AES-1R	649	C	GCF_000220025.2_ASM22002v3	ftp://ftp.ncbi.nlm.nih.gov/genomes/all/GCF/000/220/025/GCF_000220025.2_ASM22002v3	false	1	6343337	5762
1294	1051005.3	-	277	NA	GCF_000223925.1_ASM22392v2	ftp://ftp.ncbi.nlm.nih.gov/genomes/all/GCF/000/223/925/GCF_000223925.1_ASM22392v2	false	2	6849861	6257
1295	1402485.3	62	0	E	GCF_000482025.1_Pseu_aeru_62_V1	ftp://ftp.ncbi.nlm.nih.gov/genomes/all/GCF/000/482/025/GCF_000482025.1_Pseu_aeru_62_V1	true	5	6545433	5913
1296	1402498.3	6077	235	C	GCF_000481745.1_Pseu_aeru_6077_V1	ftp://ftp.ncbi.nlm.nih.gov/genomes/all/GCF/000/481/745/GCF_000481745.1_Pseu_aeru_6077_V1	true	13	7000586	6326
1297	798130.4	39016	235	C	GCF_000148745.1_ASM14874v1	ftp://ftp.ncbi.nlm.nih.gov/genomes/all/GCF/000/148/745/GCF_000148745.1_ASM14874v1	false	1	6866064	6000
1298	1447536.3	3581	0	C	GCF_000629165.1_Pseu_aeru_3581_V1	ftp://ftp.ncbi.nlm.nih.gov/genomes/all/GCF/000/629/165/GCF_000629165.1_Pseu_aeru_3581_V1	false	77	6911364	6350
1299	1447535.3	3580	0	C	GCF_000629185.1_Pseu_aeru_3580_V1	ftp://ftp.ncbi.nlm.nih.gov/genomes/all/GCF/000/629/185/GCF_000629185.1_Pseu_aeru_3580_V1	false	72	6918766	6365
1300	1447534.3	3579	0	E	GCF_000629205.1_Pseu_aeru_3579_V1	ftp://ftp.ncbi.nlm.nih.gov/genomes/all/GCF/000/629/205/GCF_000629205.1_Pseu_aeru_3579_V1	false	97	6730147	6158
1301	1447533.3	3578	0	E	GCF_000629225.1_Pseu_aeru_3578_V1	ftp://ftp.ncbi.nlm.nih.gov/genomes/all/GCF/000/629/225/GCF_000629225.1_Pseu_aeru_3578_V1	false	112	6736600	6170
1302	1447532.3	3577	0	E	GCF_000629245.1_Pseu_aeru_3577_V1	ftp://ftp.ncbi.nlm.nih.gov/genomes/all/GCF/000/629/245/GCF_000629245.1_Pseu_aeru_3577_V1	false	57	6424850	5823
1303	1447531.3	3576	0	C	GCF_000629265.1_Pseu_aeru_3576_V1	ftp://ftp.ncbi.nlm.nih.gov/genomes/all/GCF/000/629/265/GCF_000629265.1_Pseu_aeru_3576_V1	false	87	6706644	6123
1304	1447530.3	3575	0	C	GCF_000629285.1_Pseu_aeru_3575_V1	ftp://ftp.ncbi.nlm.nih.gov/genomes/all/GCF/000/629/285/GCF_000629285.1_Pseu_aeru_3575_V1	false	76	6803620	6160
1305	1447529.3	3574	0	E	GCF_000629305.1_Pseu_aeru_3574_V1	ftp://ftp.ncbi.nlm.nih.gov/genomes/all/GCF/000/629/305/GCF_000629305.1_Pseu_aeru_3574_V1	false	103	6439880	5842
1306	1447528.3	3573	0	E	GCF_000629325.1_Pseu_aeru_3573_V1	ftp://ftp.ncbi.nlm.nih.gov/genomes/all/GCF/000/629/325/GCF_000629325.1_Pseu_aeru_3573_V1	false	74	6269928	5631
1307	1051004.3	-	277	NA	GCF_000223965.1_ASM22396v2	ftp://ftp.ncbi.nlm.nih.gov/genomes/all/GCF/000/223/965/GCF_000223965.1_ASM22396v2	false	1	6719211	6110
1308	1051003.3	-	277	NA	GCF_000223945.1_ASM22394v2	ftp://ftp.ncbi.nlm.nih.gov/genomes/all/GCF/000/223/945/GCF_000223945.1_ASM22394v2	false	1	6742964	6129
1309	1402497.3	19660	0	C	GCF_000481765.1_Pseu_aeru_19660_V1	ftp://ftp.ncbi.nlm.nih.gov/genomes/all/GCF/000/481/765/GCF_000481765.1_Pseu_aeru_19660_V1	false	11	6752327	6102
1310	1286151.3	18A	788	C	GCF_000341565.1_ASM34156v1	ftp://ftp.ncbi.nlm.nih.gov/genomes/all/GCF/000/341/565/GCF_000341565.1_ASM34156v1	false	179	6093587	5419
1311	1339263.3	148	0	E	GCF_000647595.1_PseAer148_1.0	ftp://ftp.ncbi.nlm.nih.gov/genomes/all/GCF/000/647/595/GCF_000647595.1_PseAer148_1.0	false	128	6643739	5939
1312	983918.3	138244	0	C	GCF_000215775.4_PA13_miseq	ftp://ftp.ncbi.nlm.nih.gov/genomes/all/GCF/000/215/775/GCF_000215775.4_PA13_miseq	false	23	6529310	6038
1313	1421531.3	0C2E	395	C	GCF_001500235.1_ASM150023v1	ftp://ftp.ncbi.nlm.nih.gov/genomes/all/GCF/001/500/235/GCF_001500235.1_ASM150023v1	false	102	6933145	6376
1314	287.1583	-	0	C	GCF_001028745.1_RN21	ftp://ftp.ncbi.nlm.nih.gov/genomes/all/GCF/001/028/745/GCF_001028745.1_RN21	false	83	7040086	6430
1315	287.1777	-	0	NA	GCF_001180345.1_P1_London_28_IMP_1_04_05	ftp://ftp.ncbi.nlm.nih.gov/genomes/all/GCF/001/180/345/GCF_001180345.1_P1_London_28_IMP_1_04_05	false	312	7185412	6443
1316	287.1778	-	0	NA	GCF_001180365.1_P2_London_28_IMP_1_06_05	ftp://ftp.ncbi.nlm.nih.gov/genomes/all/GCF/001/180/365/GCF_001180365.1_P2_London_28_IMP_1_06_05	false	414	7023959	6279
1317	287.1779	-	0	NA	GCF_001180385.1_P3_North_West_16_VIM_2_07_06	ftp://ftp.ncbi.nlm.nih.gov/genomes/all/GCF/001/180/385/GCF_001180385.1_P3_North_West_16_VIM_2_07_06	false	287	7120814	6413
1318	287.1781	-	0	NA	GCF_001180405.1_P4_London_1_VIM_2_10_07	ftp://ftp.ncbi.nlm.nih.gov/genomes/all/GCF/001/180/405/GCF_001180405.1_P4_London_1_VIM_2_10_07	false	359	7161246	6452
1319	287.1782	-	0	NA	GCF_001180445.1_E1_London_17_VIM_2_02_09	ftp://ftp.ncbi.nlm.nih.gov/genomes/all/GCF/001/180/445/GCF_001180445.1_E1_London_17_VIM_2_02_09	false	269	7076647	6345
1320	287.1783	-	0	NA	GCF_001180465.1_E2_London_17_VIM_2_02_09	ftp://ftp.ncbi.nlm.nih.gov/genomes/all/GCF/001/180/465/GCF_001180465.1_E2_London_17_VIM_2_02_09	false	309	7026469	6286
1321	287.1784	-	0	NA	GCF_001180485.1_E3_London_17_VIM_2_03_09	ftp://ftp.ncbi.nlm.nih.gov/genomes/all/GCF/001/180/485/GCF_001180485.1_E3_London_17_VIM_2_03_09	false	252	7117753	6420
1322	287.1785	-	0	NA	GCF_001180505.1_E4_London_17_VIM_2_03_09	ftp://ftp.ncbi.nlm.nih.gov/genomes/all/GCF/001/180/505/GCF_001180505.1_E4_London_17_VIM_2_03_09	false	195	7086174	6388
1323	287.1786	-	0	NA	GCF_001180525.1_P6_East_of_England_6_IMP_1_03_09	ftp://ftp.ncbi.nlm.nih.gov/genomes/all/GCF/001/180/525/GCF_001180525.1_P6_East_of_England_6_IMP_1_03_09	false	399	7025101	6276
1324	287.1787	-	0	NA	GCF_001180545.1_P7_London_17_VIM_2_06_09	ftp://ftp.ncbi.nlm.nih.gov/genomes/all/GCF/001/180/545/GCF_001180545.1_P7_London_17_VIM_2_06_09	false	279	7082745	6379
1325	287.1788	-	0	NA	GCF_001180565.1_P8_1_South_East_10_VIM_2_07_09	ftp://ftp.ncbi.nlm.nih.gov/genomes/all/GCF/001/180/565/GCF_001180565.1_P8_1_South_East_10_VIM_2_07_09	false	281	7060796	6336
1326	287.1789	-	0	NA	GCF_001180585.1_P9_East_of_England_6_IMP_13_08_09	ftp://ftp.ncbi.nlm.nih.gov/genomes/all/GCF/001/180/585/GCF_001180585.1_P9_East_of_England_6_IMP_13_08_09	false	256	7024931	6328
1327	287.1790	-	0	NA	GCF_001180605.1_P10_London_6_VIM_2_09_09	ftp://ftp.ncbi.nlm.nih.gov/genomes/all/GCF/001/180/605/GCF_001180605.1_P10_London_6_VIM_2_09_09	false	167	7082268	6401
1328	287.1791	-	0	NA	GCF_001180625.1_P11_London_17_VIM_2_10_09	ftp://ftp.ncbi.nlm.nih.gov/genomes/all/GCF/001/180/625/GCF_001180625.1_P11_London_17_VIM_2_10_09	false	192	7064192	6375
1329	287.1792	-	0	NA	GCF_001180645.1_P12_London_17_VIM_2_11_09	ftp://ftp.ncbi.nlm.nih.gov/genomes/all/GCF/001/180/645/GCF_001180645.1_P12_London_17_VIM_2_11_09	false	199	7171794	6506
1330	287.1793	-	0	NA	GCF_001180665.1_P13_London_14_VIM_2_12_09	ftp://ftp.ncbi.nlm.nih.gov/genomes/all/GCF/001/180/665/GCF_001180665.1_P13_London_14_VIM_2_12_09	false	183	7080235	6388
1331	287.1794	-	0	NA	GCF_001180685.1_P14_London_17_VIM_2_01_10	ftp://ftp.ncbi.nlm.nih.gov/genomes/all/GCF/001/180/685/GCF_001180685.1_P14_London_17_VIM_2_01_10	false	270	7067509	6366
1332	287.1795	-	0	NA	GCF_001180725.1_P16_Lonon_17_VIM_2_02_10	ftp://ftp.ncbi.nlm.nih.gov/genomes/all/GCF/001/180/725/GCF_001180725.1_P16_Lonon_17_VIM_2_02_10	false	246	7079093	6374
1333	287.1796	-	0	NA	GCF_001180705.1_P15_London_17_02_10	ftp://ftp.ncbi.nlm.nih.gov/genomes/all/GCF/001/180/705/GCF_001180705.1_P15_London_17_02_10	false	294	7108098	6410
1334	287.1797	-	0	NA	GCF_001180745.1_P17_North_West_14_VIM_2_03_10	ftp://ftp.ncbi.nlm.nih.gov/genomes/all/GCF/001/180/745/GCF_001180745.1_P17_North_West_14_VIM_2_03_10	false	238	7042121	6356
1335	287.1798	-	0	NA	GCF_001180765.1_P18_London_17_VIM_2_04_10	ftp://ftp.ncbi.nlm.nih.gov/genomes/all/GCF/001/180/765/GCF_001180765.1_P18_London_17_VIM_2_04_10	false	524	7050668	6253
1336	287.1799	-	0	NA	GCF_001180785.1_P19_London_7_VIM_2_05_10	ftp://ftp.ncbi.nlm.nih.gov/genomes/all/GCF/001/180/785/GCF_001180785.1_P19_London_7_VIM_2_05_10	false	278	7443731	6825
1337	287.1800	-	0	NA	GCF_001180805.1_P20_London_17_VIM_2_05_10	ftp://ftp.ncbi.nlm.nih.gov/genomes/all/GCF/001/180/805/GCF_001180805.1_P20_London_17_VIM_2_05_10	false	205	7082567	6382
1338	287.1801	-	0	NA	GCF_001180845.1_P22_London_17_VIM_2_06_10	ftp://ftp.ncbi.nlm.nih.gov/genomes/all/GCF/001/180/845/GCF_001180845.1_P22_London_17_VIM_2_06_10	false	198	7027059	6316
1339	287.1802	-	0	NA	GCF_001180825.1_P21_London_17_VIM_2_06_10	ftp://ftp.ncbi.nlm.nih.gov/genomes/all/GCF/001/180/825/GCF_001180825.1_P21_London_17_VIM_2_06_10	false	181	7087137	6392
1340	287.1803	-	0	NA	GCF_001180865.1_P23_East_of_England_6_IMP_13_07_10	ftp://ftp.ncbi.nlm.nih.gov/genomes/all/GCF/001/180/865/GCF_001180865.1_P23_East_of_England_6_IMP_13_07_10	false	233	7023452	6327
1341	287.1804	-	0	NA	GCF_001180885.1_P24_London_17_VIM_2_08_10	ftp://ftp.ncbi.nlm.nih.gov/genomes/all/GCF/001/180/885/GCF_001180885.1_P24_London_17_VIM_2_08_10	false	208	7082803	6385
1342	287.1805	-	0	NA	GCF_001180905.1_P25_London_12_VIM_2_08_10	ftp://ftp.ncbi.nlm.nih.gov/genomes/all/GCF/001/180/905/GCF_001180905.1_P25_London_12_VIM_2_08_10	false	208	7058198	6349
1343	287.1806	-	0	NA	GCF_001180925.1_P26_Wales_1_VIM_2_11_10	ftp://ftp.ncbi.nlm.nih.gov/genomes/all/GCF/001/180/925/GCF_001180925.1_P26_Wales_1_VIM_2_11_10	false	225	7199170	6544
1344	287.1807	-	0	NA	GCF_001180945.1_P27_Wales_1_VIM_2_02_11	ftp://ftp.ncbi.nlm.nih.gov/genomes/all/GCF/001/180/945/GCF_001180945.1_P27_Wales_1_VIM_2_02_11	false	293	7237974	6563
1345	287.1808	-	0	NA	GCF_001180965.1_P28_London_17_02_11	ftp://ftp.ncbi.nlm.nih.gov/genomes/all/GCF/001/180/965/GCF_001180965.1_P28_London_17_02_11	false	224	7023935	6317
1346	287.1809	-	0	NA	GCF_001180985.1_P29_London_12_VIM_2_05_11	ftp://ftp.ncbi.nlm.nih.gov/genomes/all/GCF/001/180/985/GCF_001180985.1_P29_London_12_VIM_2_05_11	false	227	7068135	6346
1347	287.1810	-	0	NA	GCF_001181005.1_P30_South_East_2_VIM_2_10_11	ftp://ftp.ncbi.nlm.nih.gov/genomes/all/GCF/001/181/005/GCF_001181005.1_P30_South_East_2_VIM_2_10_11	false	206	7035527	6365
1348	287.1811	-	0	NA	GCF_001181025.1_P31_Wales_1_VIM_2_11_11	ftp://ftp.ncbi.nlm.nih.gov/genomes/all/GCF/001/181/025/GCF_001181025.1_P31_Wales_1_VIM_2_11_11	false	320	7212526	6538
1349	287.1812	-	0	NA	GCF_001181045.1_P32_London_17_VIM_2_10_11	ftp://ftp.ncbi.nlm.nih.gov/genomes/all/GCF/001/181/045/GCF_001181045.1_P32_London_17_VIM_2_10_11	false	200	7172718	6479
1350	287.1813	-	0	NA	GCF_001181065.1_P33_London_28_VIM_2_02_12	ftp://ftp.ncbi.nlm.nih.gov/genomes/all/GCF/001/181/065/GCF_001181065.1_P33_London_28_VIM_2_02_12	false	191	7039977	6356
1351	287.1814	-	0	NA	GCF_001181085.1_P34_London_28_VIM_2_02_12	ftp://ftp.ncbi.nlm.nih.gov/genomes/all/GCF/001/181/085/GCF_001181085.1_P34_London_28_VIM_2_02_12	false	187	7078204	6415
1352	287.1815	-	0	NA	GCF_001181105.1_P35_London_26_VIM_2_05_12	ftp://ftp.ncbi.nlm.nih.gov/genomes/all/GCF/001/181/105/GCF_001181105.1_P35_London_26_VIM_2_05_12	false	226	7113635	6416
1353	287.1816	-	0	NA	GCF_001181125.1_P36_West_Midlands_5_VIM_2_06_12	ftp://ftp.ncbi.nlm.nih.gov/genomes/all/GCF/001/181/125/GCF_001181125.1_P36_West_Midlands_5_VIM_2_06_12	false	225	7046511	6345
1354	287.1817	-	0	NA	GCF_001181145.1_P37_London_28_VIM_2_07_12	ftp://ftp.ncbi.nlm.nih.gov/genomes/all/GCF/001/181/145/GCF_001181145.1_P37_London_28_VIM_2_07_12	false	193	7103868	6412
1355	287.1818	-	0	NA	GCF_001181165.1_P38_London_12_VIM_2_08_12	ftp://ftp.ncbi.nlm.nih.gov/genomes/all/GCF/001/181/165/GCF_001181165.1_P38_London_12_VIM_2_08_12	false	201	7063044	6355
1356	287.1819	-	0	NA	GCF_001181185.1_P39_London_29_08_12	ftp://ftp.ncbi.nlm.nih.gov/genomes/all/GCF/001/181/185/GCF_001181185.1_P39_London_29_08_12	false	178	7085630	6394
1357	287.1820	-	0	NA	GCF_001181205.1_P40_Scotland_4_VIM_2_09_12	ftp://ftp.ncbi.nlm.nih.gov/genomes/all/GCF/001/181/205/GCF_001181205.1_P40_Scotland_4_VIM_2_09_12	false	178	7369164	6766
1358	287.1821	-	0	NA	GCF_001181225.1_P41_London_28_09_12	ftp://ftp.ncbi.nlm.nih.gov/genomes/all/GCF/001/181/225/GCF_001181225.1_P41_London_28_09_12	false	202	7168934	6492
1359	287.1822	-	0	NA	GCF_001181245.1_P42_1_London_26_VIM_2_10_12	ftp://ftp.ncbi.nlm.nih.gov/genomes/all/GCF/001/181/245/GCF_001181245.1_P42_1_London_26_VIM_2_10_12	false	184	7188050	6517
1360	287.1823	-	0	NA	GCF_001181265.1_P43_1_London_9_VIM_2_11_12	ftp://ftp.ncbi.nlm.nih.gov/genomes/all/GCF/001/181/265/GCF_001181265.1_P43_1_London_9_VIM_2_11_12	false	189	7133040	6497
1361	287.1824	-	0	NA	GCF_001181285.1_P42_2_London_28_VIM_2_11_12	ftp://ftp.ncbi.nlm.nih.gov/genomes/all/GCF/001/181/285/GCF_001181285.1_P42_2_London_28_VIM_2_11_12	false	178	7134741	6457
1362	287.1827	-	0	NA	GCF_001181345.1_E6_London_17_VIM_2_12_12	ftp://ftp.ncbi.nlm.nih.gov/genomes/all/GCF/001/181/345/GCF_001181345.1_E6_London_17_VIM_2_12_12	false	636	7262490	6400
1363	287.1828	-	0	NA	GCF_001181365.1_P46_South_East_6_12_12	ftp://ftp.ncbi.nlm.nih.gov/genomes/all/GCF/001/181/365/GCF_001181365.1_P46_South_East_6_12_12	false	233	6956265	6251
1364	287.1829	-	0	NA	GCF_001181385.1_P47_London_12_VIM_2_12_12	ftp://ftp.ncbi.nlm.nih.gov/genomes/all/GCF/001/181/385/GCF_001181385.1_P47_London_12_VIM_2_12_12	false	409	7112086	6348
1365	287.1831	-	0	NA	GCF_001181425.1_P49_London_7_VIM_2_01_13	ftp://ftp.ncbi.nlm.nih.gov/genomes/all/GCF/001/181/425/GCF_001181425.1_P49_London_7_VIM_2_01_13	false	300	7052565	6351
1366	287.1832	-	0	NA	GCF_001181445.1_P50_London_9_VIM_2_01_13	ftp://ftp.ncbi.nlm.nih.gov/genomes/all/GCF/001/181/445/GCF_001181445.1_P50_London_9_VIM_2_01_13	false	192	7116446	6478
1367	287.1833	-	0	NA	GCF_001181465.1_P43_2_London_9_VIM_2_11_12	ftp://ftp.ncbi.nlm.nih.gov/genomes/all/GCF/001/181/465/GCF_001181465.1_P43_2_London_9_VIM_2_11_12	false	192	7119392	6478
1368	287.1834	-	0	NA	GCF_001181485.1_P51_1_London_9_VIM_2_02_13	ftp://ftp.ncbi.nlm.nih.gov/genomes/all/GCF/001/181/485/GCF_001181485.1_P51_1_London_9_VIM_2_02_13	false	309	7114810	6435
1369	287.1835	-	0	NA	GCF_001181505.1_E7_London_9_VIM_2_02_13	ftp://ftp.ncbi.nlm.nih.gov/genomes/all/GCF/001/181/505/GCF_001181505.1_E7_London_9_VIM_2_02_13	false	372	7107404	6425
1370	287.1836	-	0	NA	GCF_001181525.1_P52_1_London_26_VIM_2_02_13	ftp://ftp.ncbi.nlm.nih.gov/genomes/all/GCF/001/181/525/GCF_001181525.1_P52_1_London_26_VIM_2_02_13	false	265	7114254	6414
1371	287.1837	-	0	NA	GCF_001181545.1_P51_2_London_11_VIM_2_02_13	ftp://ftp.ncbi.nlm.nih.gov/genomes/all/GCF/001/181/545/GCF_001181545.1_P51_2_London_11_VIM_2_02_13	false	194	7116750	6469
1372	287.1838	-	0	NA	GCF_001181565.1_P52_2_London_26_VIM_2_02_13	ftp://ftp.ncbi.nlm.nih.gov/genomes/all/GCF/001/181/565/GCF_001181565.1_P52_2_London_26_VIM_2_02_13	false	249	7126699	6439
1373	287.1839	-	0	NA	GCF_001181585.1_P53_London_9_VIM_2_02_13	ftp://ftp.ncbi.nlm.nih.gov/genomes/all/GCF/001/181/585/GCF_001181585.1_P53_London_9_VIM_2_02_13	false	375	7136491	6439
1374	287.1841	-	0	NA	GCF_001181625.1_E8_London_17_VIM_2_04_13	ftp://ftp.ncbi.nlm.nih.gov/genomes/all/GCF/001/181/625/GCF_001181625.1_E8_London_17_VIM_2_04_13	false	241	7137068	6440
1375	287.1842	-	0	NA	GCF_001181665.1_P54_2_London_24_VIM_2_04_13	ftp://ftp.ncbi.nlm.nih.gov/genomes/all/GCF/001/181/665/GCF_001181665.1_P54_2_London_24_VIM_2_04_13	false	279	7218066	6538
1376	287.1843	-	0	NA	GCF_001181645.1_E9_London_17_VIM_2_04_13	ftp://ftp.ncbi.nlm.nih.gov/genomes/all/GCF/001/181/645/GCF_001181645.1_E9_London_17_VIM_2_04_13	false	201	7110651	6426
1377	287.1844	-	0	NA	GCF_001181685.1_P55_London_26_VIM_2_05_13	ftp://ftp.ncbi.nlm.nih.gov/genomes/all/GCF/001/181/685/GCF_001181685.1_P55_London_26_VIM_2_05_13	false	183	7134162	6445
1378	287.1845	-	0	NA	GCF_001181705.1_E10_London_26_VIM_2_06_13	ftp://ftp.ncbi.nlm.nih.gov/genomes/all/GCF/001/181/705/GCF_001181705.1_E10_London_26_VIM_2_06_13	false	360	7132077	6390
1379	287.1846	-	0	NA	GCF_001181725.1_E11_London_26_VIM_2_06_13	ftp://ftp.ncbi.nlm.nih.gov/genomes/all/GCF/001/181/725/GCF_001181725.1_E11_London_26_VIM_2_06_13	false	202	7093957	6396
1380	287.1847	-	0	NA	GCF_001181745.1_E12_London_26_VIM_2_06_13	ftp://ftp.ncbi.nlm.nih.gov/genomes/all/GCF/001/181/745/GCF_001181745.1_E12_London_26_VIM_2_06_13	false	250	7136136	6439
1381	287.1848	-	0	NA	GCF_001181765.1_E13_London_26_VIM_2_06_13	ftp://ftp.ncbi.nlm.nih.gov/genomes/all/GCF/001/181/765/GCF_001181765.1_E13_London_26_VIM_2_06_13	false	230	7158950	6453
1382	287.1849	-	0	NA	GCF_001181785.1_E14_London_26_VIM_2_06_13	ftp://ftp.ncbi.nlm.nih.gov/genomes/all/GCF/001/181/785/GCF_001181785.1_E14_London_26_VIM_2_06_13	false	194	7093983	6402
1383	287.1850	-	0	NA	GCF_001181805.1_P56_London_12_VIM_2_07_13	ftp://ftp.ncbi.nlm.nih.gov/genomes/all/GCF/001/181/805/GCF_001181805.1_P56_London_12_VIM_2_07_13	false	225	7111548	6412
1384	287.1851	-	0	NA	GCF_001181825.1_P8_2_London_17_VIM_2_07_13	ftp://ftp.ncbi.nlm.nih.gov/genomes/all/GCF/001/181/825/GCF_001181825.1_P8_2_London_17_VIM_2_07_13	false	207	6877345	6189
1385	287.1852	-	0	NA	GCF_001181845.1_P57_South_East_3_VIM_2_09_13	ftp://ftp.ncbi.nlm.nih.gov/genomes/all/GCF/001/181/845/GCF_001181845.1_P57_South_East_3_VIM_2_09_13	false	195	7087430	6374
1386	287.1853	-	0	NA	GCF_001181865.1_P58_London_29_09_13	ftp://ftp.ncbi.nlm.nih.gov/genomes/all/GCF/001/181/865/GCF_001181865.1_P58_London_29_09_13	false	195	7011784	6352
1387	287.1855	-	0	NA	GCF_001181905.1_P60_London_6_VIM_2_11_13	ftp://ftp.ncbi.nlm.nih.gov/genomes/all/GCF/001/181/905/GCF_001181905.1_P60_London_6_VIM_2_11_13	false	213	7117318	6460
1388	287.1856	-	0	NA	GCF_001181925.1_P61_London_9_VIM_2_11_13	ftp://ftp.ncbi.nlm.nih.gov/genomes/all/GCF/001/181/925/GCF_001181925.1_P61_London_9_VIM_2_11_13	false	207	7159139	6507
1389	287.1857	-	0	NA	GCF_001181945.1_P64_East_of_England_6_01_14	ftp://ftp.ncbi.nlm.nih.gov/genomes/all/GCF/001/181/945/GCF_001181945.1_P64_East_of_England_6_01_14	false	420	7021074	6273
1390	287.1858	-	0	NA	GCF_001181965.1_P62_London_9_VIM_2_01_14	ftp://ftp.ncbi.nlm.nih.gov/genomes/all/GCF/001/181/965/GCF_001181965.1_P62_London_9_VIM_2_01_14	false	296	7112439	6437
1391	287.1859	-	0	NA	GCF_001182005.1_P63_London_25_VIM_2_03_14	ftp://ftp.ncbi.nlm.nih.gov/genomes/all/GCF/001/182/005/GCF_001182005.1_P63_London_25_VIM_2_03_14	false	307	7065995	6378
1392	287.1862	-	0	NA	GCF_001182945.1_P44_Wales_1_VIM_2_11_12	ftp://ftp.ncbi.nlm.nih.gov/genomes/all/GCF/001/182/945/GCF_001182945.1_P44_Wales_1_VIM_2_11_12	false	383	7225559	6539
1393	287.1874	-	0	E	GCF_001373595.1_212_Rw184_contigs_500	ftp://ftp.ncbi.nlm.nih.gov/genomes/all/GCF/001/373/595/GCF_001373595.1_212_Rw184_contigs_500	false	76	6488915	5862
1394	287.1875	-	0	E	GCF_001373615.1_213_Tsb_1_contigs_500	ftp://ftp.ncbi.nlm.nih.gov/genomes/all/GCF/001/373/615/GCF_001373615.1_213_Tsb_1_contigs_500	false	71	6488596	5857
1395	287.1876	-	0	E	GCF_001373635.1_234_Rw27_contigs_500	ftp://ftp.ncbi.nlm.nih.gov/genomes/all/GCF/001/373/635/GCF_001373635.1_234_Rw27_contigs_500	false	86	6493415	5860
1396	287.1877	-	0	E	GCF_001373655.1_235_Rw146_contigs_500	ftp://ftp.ncbi.nlm.nih.gov/genomes/all/GCF/001/373/655/GCF_001373655.1_235_Rw146_contigs_500	false	72	6493914	5864
1397	287.1878	-	0	E	GCF_001373675.1_236_Rw196_contigs_500	ftp://ftp.ncbi.nlm.nih.gov/genomes/all/GCF/001/373/675/GCF_001373675.1_236_Rw196_contigs_500	false	78	6489728	5857
1398	287.1879	-	0	E	GCF_001373695.1_237_Tsb_3_contigs_500	ftp://ftp.ncbi.nlm.nih.gov/genomes/all/GCF/001/373/695/GCF_001373695.1_237_Tsb_3_contigs_500	false	81	6494421	5862
1399	287.1880	-	0	E	GCF_001373715.1_238_2_5Pc_2_contigs_500	ftp://ftp.ncbi.nlm.nih.gov/genomes/all/GCF/001/373/715/GCF_001373715.1_238_2_5Pc_2_contigs_500	false	78	6491725	5857
1400	287.1881	-	0	E	GCF_001373735.1_239_10Pc_1_contigs_500	ftp://ftp.ncbi.nlm.nih.gov/genomes/all/GCF/001/373/735/GCF_001373735.1_239_10Pc_1_contigs_500	false	76	6473606	5843
1401	287.1882	-	0	E	GCF_001373755.1_240_10Pc_9_contigs_500	ftp://ftp.ncbi.nlm.nih.gov/genomes/all/GCF/001/373/755/GCF_001373755.1_240_10Pc_9_contigs_500	false	76	6489945	5860
1402	287.1883	-	0	E	GCF_001373775.1_241_12_5Pc_6_contigs_500	ftp://ftp.ncbi.nlm.nih.gov/genomes/all/GCF/001/373/775/GCF_001373775.1_241_12_5Pc_6_contigs_500	false	75	6489195	5857
1403	287.1884	-	0	E	GCF_001373795.1_242_15Pc_5_contigs_500	ftp://ftp.ncbi.nlm.nih.gov/genomes/all/GCF/001/373/795/GCF_001373795.1_242_15Pc_5_contigs_500	false	81	6486988	5860
1404	287.1885	-	0	E	GCF_001373815.1_243_15_121C_contigs_500	ftp://ftp.ncbi.nlm.nih.gov/genomes/all/GCF/001/373/815/GCF_001373815.1_243_15_121C_contigs_500	false	80	6486425	5856
1405	287.1886	-	0	E	GCF_001373835.1_244_15_311Ga_contigs_500	ftp://ftp.ncbi.nlm.nih.gov/genomes/all/GCF/001/373/835/GCF_001373835.1_244_15_311Ga_contigs_500	false	82	6485331	5852
1406	287.1887	-	0	E	GCF_001373855.1_245_Tsb_Pool_contigs_500	ftp://ftp.ncbi.nlm.nih.gov/genomes/all/GCF/001/373/855/GCF_001373855.1_245_Tsb_Pool_contigs_500	false	84	6488771	5854
1407	287.1888	-	0	E	GCF_001373875.1_246_Rw30_contigs_500	ftp://ftp.ncbi.nlm.nih.gov/genomes/all/GCF/001/373/875/GCF_001373875.1_246_Rw30_contigs_500	false	74	6488420	5858
1408	287.1889	-	0	E	GCF_001373895.1_247_Rw149_contigs_500	ftp://ftp.ncbi.nlm.nih.gov/genomes/all/GCF/001/373/895/GCF_001373895.1_247_Rw149_contigs_500	false	76	6489849	5857
1409	287.1890	-	0	E	GCF_001373915.1_248_Rw198_contigs_500	ftp://ftp.ncbi.nlm.nih.gov/genomes/all/GCF/001/373/915/GCF_001373915.1_248_Rw198_contigs_500	false	72	6481466	5849
1410	287.1891	-	0	E	GCF_001373935.1_249_2_5Pc_3_contigs_500	ftp://ftp.ncbi.nlm.nih.gov/genomes/all/GCF/001/373/935/GCF_001373935.1_249_2_5Pc_3_contigs_500	false	75	6486894	5858
1411	287.1892	-	0	E	GCF_001373955.1_249_Tsb_4_contigs_500	ftp://ftp.ncbi.nlm.nih.gov/genomes/all/GCF/001/373/955/GCF_001373955.1_249_Tsb_4_contigs_500	false	84	6488056	5864
1412	287.1893	-	0	E	GCF_001373975.1_251_10Pc_2_contigs_500	ftp://ftp.ncbi.nlm.nih.gov/genomes/all/GCF/001/373/975/GCF_001373975.1_251_10Pc_2_contigs_500	false	74	6488103	5859
1413	287.1894	-	0	E	GCF_001373995.1_255_15_211Ga_contigs_500	ftp://ftp.ncbi.nlm.nih.gov/genomes/all/GCF/001/373/995/GCF_001373995.1_255_15_211Ga_contigs_500	false	79	6487971	5858
1414	287.1895	-	0	E	GCF_001374015.1_256_15_311Gb_contigs_500	ftp://ftp.ncbi.nlm.nih.gov/genomes/all/GCF/001/374/015/GCF_001374015.1_256_15_311Gb_contigs_500	false	82	6487259	5853
1415	287.1896	-	0	E	GCF_001374035.1_280_15_311Bb_contigs_500	ftp://ftp.ncbi.nlm.nih.gov/genomes/all/GCF/001/374/035/GCF_001374035.1_280_15_311Bb_contigs_500	false	187	7627036	6943
1416	287.1897	-	0	E	GCF_001374055.1_278_15_111A_contigs_500	ftp://ftp.ncbi.nlm.nih.gov/genomes/all/GCF/001/374/055/GCF_001374055.1_278_15_111A_contigs_500	false	201	7540785	6944
1417	287.1898	-	0	E	GCF_001374075.1_279_15_211Gc_contigs_500	ftp://ftp.ncbi.nlm.nih.gov/genomes/all/GCF/001/374/075/GCF_001374075.1_279_15_211Gc_contigs_500	false	52	6579084	5942
1418	287.1899	-	0	E	GCF_001374095.1_281_Tsb_Bead_Dwl_Pool_1_contigs_500	ftp://ftp.ncbi.nlm.nih.gov/genomes/all/GCF/001/374/095/GCF_001374095.1_281_Tsb_Bead_Dwl_Pool_1_contigs_500	false	182	7584892	6886
1419	287.1900	-	0	E	GCF_001374115.1_282_Rw110_contigs_500	ftp://ftp.ncbi.nlm.nih.gov/genomes/all/GCF/001/374/115/GCF_001374115.1_282_Rw110_contigs_500	false	140	7102226	6474
1420	287.1901	-	0	E	GCF_001374135.1_283_Rw172_contigs_500	ftp://ftp.ncbi.nlm.nih.gov/genomes/all/GCF/001/374/135/GCF_001374135.1_283_Rw172_contigs_500	false	204	7648339	6962
1421	287.1902	-	0	E	GCF_001374155.1_284_Rw202_contigs_500	ftp://ftp.ncbi.nlm.nih.gov/genomes/all/GCF/001/374/155/GCF_001374155.1_284_Rw202_contigs_500	false	161	7214769	6613
1422	287.1903	-	0	E	GCF_001374175.1_285_Tsb_7_contigs_500	ftp://ftp.ncbi.nlm.nih.gov/genomes/all/GCF/001/374/175/GCF_001374175.1_285_Tsb_7_contigs_500	false	139	6820549	6197
1423	287.1904	-	0	E	GCF_001374195.1_286_2_5Pc_6_contigs_500	ftp://ftp.ncbi.nlm.nih.gov/genomes/all/GCF/001/374/195/GCF_001374195.1_286_2_5Pc_6_contigs_500	false	65	6481013	5828
1424	287.1905	-	0	E	GCF_001374215.1_287_10Pc_5_contigs_500	ftp://ftp.ncbi.nlm.nih.gov/genomes/all/GCF/001/374/215/GCF_001374215.1_287_10Pc_5_contigs_500	false	152	7448884	6806
1425	287.1906	-	0	E	GCF_001374235.1_288_12_5Pc_2_2_contigs_500	ftp://ftp.ncbi.nlm.nih.gov/genomes/all/GCF/001/374/235/GCF_001374235.1_288_12_5Pc_2_2_contigs_500	false	167	7351545	6686
1426	287.1907	-	0	E	GCF_001374255.1_289_15Pc_1_contigs_500	ftp://ftp.ncbi.nlm.nih.gov/genomes/all/GCF/001/374/255/GCF_001374255.1_289_15Pc_1_contigs_500	false	259	7063105	6364
1427	287.1908	-	0	E	GCF_001374275.1_290_15_111B_contigs_500	ftp://ftp.ncbi.nlm.nih.gov/genomes/all/GCF/001/374/275/GCF_001374275.1_290_15_111B_contigs_500	false	113	6695463	6074
1428	287.1909	-	0	E	GCF_001374295.1_291_15_211Ba_contigs_500	ftp://ftp.ncbi.nlm.nih.gov/genomes/all/GCF/001/374/295/GCF_001374295.1_291_15_211Ba_contigs_500	false	125	6624966	6036
1429	287.1910	-	0	E	GCF_001374315.1_292_15_321Ga_contigs_500	ftp://ftp.ncbi.nlm.nih.gov/genomes/all/GCF/001/374/315/GCF_001374315.1_292_15_321Ga_contigs_500	false	86	6681108	6092
1430	287.1911	-	0	E	GCF_001374335.1_293_Tsb_Bead_Dwl_Pool_2_contigs_500	ftp://ftp.ncbi.nlm.nih.gov/genomes/all/GCF/001/374/335/GCF_001374335.1_293_Tsb_Bead_Dwl_Pool_2_contigs_500	false	218	7020645	6356
1431	287.1912	-	0	E	GCF_001374355.1_294_Rw130_contigs_500	ftp://ftp.ncbi.nlm.nih.gov/genomes/all/GCF/001/374/355/GCF_001374355.1_294_Rw130_contigs_500	false	89	6456123	5836
1432	287.1913	-	0	E	GCF_001374375.1_295_Rw176_contigs_500	ftp://ftp.ncbi.nlm.nih.gov/genomes/all/GCF/001/374/375/GCF_001374375.1_295_Rw176_contigs_500	false	59	6576130	5936
1433	287.1914	-	0	E	GCF_001374395.1_296_Rw204_contigs_500	ftp://ftp.ncbi.nlm.nih.gov/genomes/all/GCF/001/374/395/GCF_001374395.1_296_Rw204_contigs_500	false	79	6777641	6240
1434	287.1915	-	0	E	GCF_001374415.1_209_15_321Gb_contigs_500	ftp://ftp.ncbi.nlm.nih.gov/genomes/all/GCF/001/374/415/GCF_001374415.1_209_15_321Gb_contigs_500	false	78	6487405	5859
1435	287.1916	-	0	E	GCF_001374435.1_210_Rw11_contigs_500	ftp://ftp.ncbi.nlm.nih.gov/genomes/all/GCF/001/374/435/GCF_001374435.1_210_Rw11_contigs_500	false	84	6486339	5852
1436	287.1917	-	0	E	GCF_001374455.1_211_Rw131_contigs_500	ftp://ftp.ncbi.nlm.nih.gov/genomes/all/GCF/001/374/455/GCF_001374455.1_211_Rw131_contigs_500	false	77	6486731	5854
1437	287.1918	-	0	E	GCF_001374475.1_214_Tsb_9_contigs_500	ftp://ftp.ncbi.nlm.nih.gov/genomes/all/GCF/001/374/475/GCF_001374475.1_214_Tsb_9_contigs_500	false	80	6487553	5858
1438	287.1919	-	0	E	GCF_001374495.1_215_2_5Pc_8_contigs_500	ftp://ftp.ncbi.nlm.nih.gov/genomes/all/GCF/001/374/495/GCF_001374495.1_215_2_5Pc_8_contigs_500	false	78	6486779	5852
1439	287.1920	-	0	E	GCF_001374515.1_216_10Pc_7_contigs_500	ftp://ftp.ncbi.nlm.nih.gov/genomes/all/GCF/001/374/515/GCF_001374515.1_216_10Pc_7_contigs_500	false	79	6489356	5857
1440	287.1921	-	0	E	GCF_001374535.1_217_12_5Pc_4_contigs_500	ftp://ftp.ncbi.nlm.nih.gov/genomes/all/GCF/001/374/535/GCF_001374535.1_217_12_5Pc_4_contigs_500	false	77	6490669	5856
1441	287.1922	-	0	E	GCF_001374555.1_218_15Pc_3_contigs_500	ftp://ftp.ncbi.nlm.nih.gov/genomes/all/GCF/001/374/555/GCF_001374555.1_218_15Pc_3_contigs_500	false	76	6487565	5858
1442	287.1923	-	0	E	GCF_001374575.1_219_15_121A_contigs_500	ftp://ftp.ncbi.nlm.nih.gov/genomes/all/GCF/001/374/575/GCF_001374575.1_219_15_121A_contigs_500	false	77	6489458	5855
1443	287.1924	-	0	E	GCF_001374595.1_220_15_221Ga_contigs_500	ftp://ftp.ncbi.nlm.nih.gov/genomes/all/GCF/001/374/595/GCF_001374595.1_220_15_221Ga_contigs_500	false	80	6488107	5852
1444	287.1925	-	0	E	GCF_001374615.1_221_15_321Ba_contigs_500	ftp://ftp.ncbi.nlm.nih.gov/genomes/all/GCF/001/374/615/GCF_001374615.1_221_15_321Ba_contigs_500	false	76	6489845	5861
1445	287.1926	-	0	E	GCF_001374635.1_222_Rw18_contigs_500	ftp://ftp.ncbi.nlm.nih.gov/genomes/all/GCF/001/374/635/GCF_001374635.1_222_Rw18_contigs_500	false	78	6487937	5862
1446	287.1927	-	0	E	GCF_001374655.1_223_Rw138_contigs_500	ftp://ftp.ncbi.nlm.nih.gov/genomes/all/GCF/001/374/655/GCF_001374655.1_223_Rw138_contigs_500	false	71	6490367	5858
1447	287.1928	-	0	E	GCF_001374675.1_224_Rw192_contigs_500	ftp://ftp.ncbi.nlm.nih.gov/genomes/all/GCF/001/374/675/GCF_001374675.1_224_Rw192_contigs_500	false	77	6487994	5855
1448	287.1929	-	0	E	GCF_001374695.1_225_Tsb_2_contigs_500	ftp://ftp.ncbi.nlm.nih.gov/genomes/all/GCF/001/374/695/GCF_001374695.1_225_Tsb_2_contigs_500	false	77	6489647	5857
1449	287.1930	-	0	E	GCF_001374715.1_226_2_5Pc_1_contigs_500	ftp://ftp.ncbi.nlm.nih.gov/genomes/all/GCF/001/374/715/GCF_001374715.1_226_2_5Pc_1_contigs_500	false	75	6489826	5863
1450	287.1931	-	0	E	GCF_001374735.1_227_2_5Pc_9_contigs_500	ftp://ftp.ncbi.nlm.nih.gov/genomes/all/GCF/001/374/735/GCF_001374735.1_227_2_5Pc_9_contigs_500	false	79	6490882	5860
1451	287.1932	-	0	E	GCF_001374755.1_228_10Pc_8_contigs_500	ftp://ftp.ncbi.nlm.nih.gov/genomes/all/GCF/001/374/755/GCF_001374755.1_228_10Pc_8_contigs_500	false	80	6490128	5861
1452	287.1933	-	0	E	GCF_001374775.1_229_12_5Pc_5_contigs_500	ftp://ftp.ncbi.nlm.nih.gov/genomes/all/GCF/001/374/775/GCF_001374775.1_229_12_5Pc_5_contigs_500	false	75	6493734	5863
1453	287.1934	-	0	E	GCF_001374795.1_230_15Pc_4_contigs_500	ftp://ftp.ncbi.nlm.nih.gov/genomes/all/GCF/001/374/795/GCF_001374795.1_230_15Pc_4_contigs_500	false	78	6488449	5860
1454	287.1935	-	0	E	GCF_001374815.1_231_15_121B_contigs_500	ftp://ftp.ncbi.nlm.nih.gov/genomes/all/GCF/001/374/815/GCF_001374815.1_231_15_121B_contigs_500	false	77	6487001	5860
1455	287.1936	-	0	E	GCF_001374835.1_232_15_221Ba_contigs_500	ftp://ftp.ncbi.nlm.nih.gov/genomes/all/GCF/001/374/835/GCF_001374835.1_232_15_221Ba_contigs_500	false	78	6490468	5862
1456	287.1937	-	0	E	GCF_001374855.1_233_15_321Bb_contigs_500	ftp://ftp.ncbi.nlm.nih.gov/genomes/all/GCF/001/374/855/GCF_001374855.1_233_15_321Bb_contigs_500	false	76	6486199	5859
1457	287.1938	-	0	E	GCF_001374875.1_252_12_5Pc_1_1_contigs_500	ftp://ftp.ncbi.nlm.nih.gov/genomes/all/GCF/001/374/875/GCF_001374875.1_252_12_5Pc_1_1_contigs_500	false	78	6486569	5854
1458	287.1939	-	0	E	GCF_001374895.1_253_12_5Pc_7_contigs_500	ftp://ftp.ncbi.nlm.nih.gov/genomes/all/GCF/001/374/895/GCF_001374895.1_253_12_5Pc_7_contigs_500	false	73	6489002	5857
1459	287.1940	-	0	E	GCF_001374915.1_254_15Pc_6_contigs_500	ftp://ftp.ncbi.nlm.nih.gov/genomes/all/GCF/001/374/915/GCF_001374915.1_254_15Pc_6_contigs_500	false	78	6487546	5857
1460	287.1941	-	0	E	GCF_001374935.1_257_Tsb_Bead_Pool_1_contigs_500	ftp://ftp.ncbi.nlm.nih.gov/genomes/all/GCF/001/374/935/GCF_001374935.1_257_Tsb_Bead_Pool_1_contigs_500	false	81	6486886	5855
1461	287.1942	-	0	E	GCF_001374975.1_259_Rw151_contigs_500	ftp://ftp.ncbi.nlm.nih.gov/genomes/all/GCF/001/374/975/GCF_001374975.1_259_Rw151_contigs_500	false	73	6491764	5862
1462	287.1943	-	0	E	GCF_001374955.1_258_Rw99_contgs_500	ftp://ftp.ncbi.nlm.nih.gov/genomes/all/GCF/001/374/955/GCF_001374955.1_258_Rw99_contgs_500	false	77	6486588	5862
1463	287.1944	-	0	E	GCF_001374995.1_260_Rw199_contigs_500	ftp://ftp.ncbi.nlm.nih.gov/genomes/all/GCF/001/374/995/GCF_001374995.1_260_Rw199_contigs_500	false	72	6488187	5857
1464	287.1945	-	0	E	GCF_001375015.1_261_Tsb_5_contigs_500	ftp://ftp.ncbi.nlm.nih.gov/genomes/all/GCF/001/375/015/GCF_001375015.1_261_Tsb_5_contigs_500	false	76	6480396	5848
1465	287.1946	-	0	E	GCF_001375035.1_262_2_5Pc_4_contigs_500	ftp://ftp.ncbi.nlm.nih.gov/genomes/all/GCF/001/375/035/GCF_001375035.1_262_2_5Pc_4_contigs_500	false	75	6477807	5843
1466	287.1947	-	0	E	GCF_001375055.1_263_10Pc_3_contigs_500	ftp://ftp.ncbi.nlm.nih.gov/genomes/all/GCF/001/375/055/GCF_001375055.1_263_10Pc_3_contigs_500	false	72	6482007	5852
1467	287.1948	-	0	E	GCF_001375075.1_264_12_5Pc_1_2_contigs_500	ftp://ftp.ncbi.nlm.nih.gov/genomes/all/GCF/001/375/075/GCF_001375075.1_264_12_5Pc_1_2_contigs_500	false	76	6487689	5857
1468	287.1949	-	0	E	GCF_001375095.1_265_12_5Pc_8_contigs_500	ftp://ftp.ncbi.nlm.nih.gov/genomes/all/GCF/001/375/095/GCF_001375095.1_265_12_5Pc_8_contigs_500	false	79	6487131	5852
1469	287.1950	-	0	E	GCF_001375115.1_266_15Pc_7_contigs_500	ftp://ftp.ncbi.nlm.nih.gov/genomes/all/GCF/001/375/115/GCF_001375115.1_266_15Pc_7_contigs_500	false	75	6491315	5859
1470	287.1951	-	0	E	GCF_001375135.1_267_15_211Gb_contigs_500	ftp://ftp.ncbi.nlm.nih.gov/genomes/all/GCF/001/375/135/GCF_001375135.1_267_15_211Gb_contigs_500	false	82	6486293	5860
1471	287.1952	-	0	E	GCF_001375155.1_268_15_311Ba_contigs_500	ftp://ftp.ncbi.nlm.nih.gov/genomes/all/GCF/001/375/155/GCF_001375155.1_268_15_311Ba_contigs_500	false	75	6487839	5857
1472	287.1953	-	0	E	GCF_001375175.1_269_Tsb_Bead_Pool_2_contigs_500	ftp://ftp.ncbi.nlm.nih.gov/genomes/all/GCF/001/375/175/GCF_001375175.1_269_Tsb_Bead_Pool_2_contigs_500	false	81	6487113	5859
1473	287.1954	-	0	E	GCF_001375195.1_270_Rw109_contigs_500	ftp://ftp.ncbi.nlm.nih.gov/genomes/all/GCF/001/375/195/GCF_001375195.1_270_Rw109_contigs_500	false	79	6489631	5858
1474	287.1955	-	0	E	GCF_001375215.1_271_Rw168_2_contigs_500	ftp://ftp.ncbi.nlm.nih.gov/genomes/all/GCF/001/375/215/GCF_001375215.1_271_Rw168_2_contigs_500	false	78	6489287	5863
1475	287.1956	-	0	E	GCF_001375235.1_272_Rw200_contigs_500	ftp://ftp.ncbi.nlm.nih.gov/genomes/all/GCF/001/375/235/GCF_001375235.1_272_Rw200_contigs_500	false	80	6490217	5859
1476	287.1957	-	0	E	GCF_001375255.1_273_Tsb_6_contigs_500	ftp://ftp.ncbi.nlm.nih.gov/genomes/all/GCF/001/375/255/GCF_001375255.1_273_Tsb_6_contigs_500	false	89	6760177	6170
1477	287.1958	-	0	E	GCF_001375275.1_274_2_5Pc_5_contigs_500	ftp://ftp.ncbi.nlm.nih.gov/genomes/all/GCF/001/375/275/GCF_001375275.1_274_2_5Pc_5_contigs_500	false	87	6603484	6014
1478	287.1959	-	0	E	GCF_001375295.1_275_10Pc_4_contigs_500	ftp://ftp.ncbi.nlm.nih.gov/genomes/all/GCF/001/375/295/GCF_001375295.1_275_10Pc_4_contigs_500	false	80	6472093	5866
1479	287.1960	-	0	E	GCF_001375315.1_276_12_5Pc_2_1_contigs_500	ftp://ftp.ncbi.nlm.nih.gov/genomes/all/GCF/001/375/315/GCF_001375315.1_276_12_5Pc_2_1_contigs_500	false	71	6320782	5711
1480	287.1961	-	0	E	GCF_001375335.1_277_12_5Pc_9_contigs_500	ftp://ftp.ncbi.nlm.nih.gov/genomes/all/GCF/001/375/335/GCF_001375335.1_277_12_5Pc_9_contigs_500	false	84	6719289	6101
1481	287.1962	-	0	E	GCF_001375355.1_202_Tsb_8_contigs_500	ftp://ftp.ncbi.nlm.nih.gov/genomes/all/GCF/001/375/355/GCF_001375355.1_202_Tsb_8_contigs_500	false	75	6490219	5857
1482	287.1963	-	0	E	GCF_001375375.1_203_2_5Pc_7_contigs_500	ftp://ftp.ncbi.nlm.nih.gov/genomes/all/GCF/001/375/375/GCF_001375375.1_203_2_5Pc_7_contigs_500	false	77	6487853	5856
1483	287.1964	-	0	E	GCF_001375395.1_204_10Pc_6_contigs_500	ftp://ftp.ncbi.nlm.nih.gov/genomes/all/GCF/001/375/395/GCF_001375395.1_204_10Pc_6_contigs_500	false	82	6486965	5858
1484	287.1965	-	0	E	GCF_001375415.1_205_12_5Pc_3_contigs_500	ftp://ftp.ncbi.nlm.nih.gov/genomes/all/GCF/001/375/415/GCF_001375415.1_205_12_5Pc_3_contigs_500	false	75	6489039	5855
1485	287.1966	-	0	E	GCF_001375435.1_206_15Pc_2_contigs_500	ftp://ftp.ncbi.nlm.nih.gov/genomes/all/GCF/001/375/435/GCF_001375435.1_206_15Pc_2_contigs_500	false	80	6485699	5854
1486	287.1967	-	0	E	GCF_001375455.1_207_15_111C_contigs_500	ftp://ftp.ncbi.nlm.nih.gov/genomes/all/GCF/001/375/455/GCF_001375455.1_207_15_111C_contigs_500	false	77	6489087	5860
1487	287.1968	-	0	E	GCF_001375475.1_208_15_211Bb_contigs_500	ftp://ftp.ncbi.nlm.nih.gov/genomes/all/GCF/001/375/475/GCF_001375475.1_208_15_211Bb_contigs_500	false	76	6489562	5863
1488	1333855.3	WC55	252	E	GCF_000455705.1_ASM45570v1	ftp://ftp.ncbi.nlm.nih.gov/genomes/all/GCF/000/455/705/GCF_000455705.1_ASM45570v1	true	342	6844176	6169
