# Supplementary material for: The Pseudomonas aeruginosa accessory genome elements influence virulence towards Caenorhabditis elegans
Source: Genome Biol. 2019 Dec 10;20:270. doi: 10.1186/s13059-019-1890-1 (PMC6902481; doi:10.1186/s13059-019-1890-1)
Supplement: Supplementary file 10 — Additional file 10: Table S9. Sequence of plasmid pAVR85. [file 13059_2019_1890_MOESM10_ESM.xlsx]

## Sheet: Table S9 pAVR85 plasmid sequence
pAVR85 plasmid sequence
>pAVR85 ACCAAAATCCCTTAACGTGAGTTTTCGTTCCACTGAGCGTCAGACCCCGTAGAAAAGATCAAAGGATCTTCTTGAGATCCTTTTTTTCTGCGCGTAATCTGCTGCTTGCAAACAAAAAAACCACCGCTACCAGCGGTGGTTTGTTTGCCGGATCAAGAGCTACCAACTCTTTTTCCGAAGGTAACTGGCTTCAGCAGAGCGCAGATACCAAATACTGTCCTTCTAGTGTAGCCGTAGTTAGGCCACCACTTCAAGAACTCTGTAGCACCGCCTACATACCTCGCTCTGCTAATCCTGTTACCAGTGGCTGCTGCCAGTGGCGATAAGTCGTGTCTTACCGGGTTGGACTCAAGACGATAGTTACCGGATAAGGCGCAGCGGTCGGGCTGAA…
